# Supplementary material for: Commonalities and Differences in the Transcriptional Response of the Model Fungus Saccharomyces cerevisiae to Different Commercial Graphene Oxide Materials
Source: Front Microbiol. 2020 Aug 11;11:1943. doi: 10.3389/fmicb.2020.01943 (PMC7431627; doi:10.3389/fmicb.2020.01943)
Supplement: Supplementary file 1 [file Data_Sheet_1.zip]

Archive with 5 entries (5 files):
- Figure S1.DOCX
- Table S1.XLSX
- Table S2.XLSX
- Table S3.XLSX
- Table S4.XLSX
