# Supplementary material for: Commonalities and Differences in the Transcriptional Response of the Model Fungus Saccharomyces cerevisiae to Different Commercial Graphene Oxide Materials
Source: Front Microbiol. 2020 Aug 11;11:1943. doi: 10.3389/fmicb.2020.01943 (PMC7431627; doi:10.3389/fmicb.2020.01943)
Supplement: Supplementary file 1 [file Data_Sheet_1.zip › Table S1.XLSX]

## Sheet: Sheet1
Supplementary Table 1. Summary of RNA-Seq mapping. Summary of RNA-Seq quality analysis and mapping for each of the considered samples. Raw reads indicates the total number of reads generated in the sequencing, whereas Clean reads indicates the number of reads that passed the quality filtering with FastqPuri. The rest of the columns provide mapping statistics.
	Control_24_1	Control_24_2	GO160_24h_1	GO160_24h_2	GOC160_24h_1	GOC160_24h_2
Raw reads	13495483	12307124	14188063	11888316	13248490	14520801
Clean reads	13368676	12201202	14111054	11827081	13186265	14453360
Uniquely mapped reads number	12279126	11137187	12944545	10561215	12185652	13292122
Uniquely mapped reads %	0.9185	0.9128	0.9173	0.893	0.9241	0.9197
Number of reads mapped to too many loci	726162	681441	729527	688368	642628	705544
% of reads mapped to too many loci	0.0543	0.0559	0.0517	0.0582	0.0487	0.0488
Number of reads unmapped: too short	363315	382397	436910	577390	357907	455588
% of reads unmapped: too short	0.0272	0.0313	0.031	0.0488	0.0271	0.0315
Number of reads unmapped: other	73	177	72	108	78	106
% of reads unmapped: other	0	0	0	0	0	0
Percentage of exon reads	0.849747	0.851834	0.857763	0.841152	0.858392	0.861386
Percentage of UTR reads	0.002791	0.002581	0.002338	0.00289	0.002368	0.002446
Percentage of intron reads	0.001827	0.001639	0.001438	0.001316	0.001617	0.001624
Percentage of intergenic reads	0.145635	0.143947	0.138462	0.154642	0.137623	0.134544
