# Supplementary material for: Commonalities and Differences in the Transcriptional Response of the Model Fungus Saccharomyces cerevisiae to Different Commercial Graphene Oxide Materials
Source: Front Microbiol. 2020 Aug 11;11:1943. doi: 10.3389/fmicb.2020.01943 (PMC7431627; doi:10.3389/fmicb.2020.01943)
Supplement: Supplementary file 1 [file Data_Sheet_1.zip › Table S2.XLSX]

## Sheet: downRegulated_GO
	baseMean	log2FoldChange	lfcSE	stat	pvalue	padj
YDL246C	37.6791	-0.0557221	0.45383	-0.122782	0.90228	0.976189
YDL245C	64.6068	-0.0282765	0.424717	-0.0665774	0.946918	0.994155
YDL244W	215.098	-0.0143381	0.232512	-0.0616661	0.950829	0.994381
YDL241W	124.453	-0.413496	0.265244	-1.55893	0.119014	0.480864
YDL240W	203.753	-0.545382	0.283094	-1.92651	0.0540413	0.316338
YDL239C	140.761	-0.299545	0.268862	-1.11412	0.265227	0.676865
YDL234C	3827.04	-0.421291	0.162974	-2.58502	0.00973725	0.112799
YDL233W	987.872	-0.103716	0.168763	-0.614567	0.538841	0.869776
YDL232W	554.957	-0.306818	0.187194	-1.63904	0.101205	0.44386
YDL231C	1123.16	-0.22081	0.196254	-1.12512	0.260536	0.673374
YDL229W	2180.27	-1.20553	0.225423	-5.34785	8.90046e-08	1.34496e-05
YDL227C	307.413	-1.78814	0.216429	-8.26205	1.43197e-16	8.85221e-14
YDL226C	1192.67	-0.216893	0.166921	-1.29937	0.193816	0.591105
YDL225W	382.67	-0.521319	0.259756	-2.00696	0.0447541	0.28336
YDL219W	318.235	-0.257932	0.218717	-1.1793	0.238281	0.64479
YDL215C	4358.49	-0.0517256	0.163172	-0.317	0.751244	0.936257
YDL213C	268.402	-0.914685	0.243568	-3.75536	0.000173092	0.00595039
YDL212W	1717.5	-0.251449	0.184067	-1.36607	0.171917	0.561381
YDL211C	91.3321	-0.318018	0.317342	-1.00213	0.316281	0.721873
YDL210W	270.412	-0.625349	0.233138	-2.68232	0.00731142	0.0960774
YDL209C	255.434	-0.304002	0.222793	-1.36451	0.172408	0.562286
YDL208W	597.884	-0.917144	0.200879	-4.56565	4.97955e-06	0.00033861
YDL207W	451.331	-0.0444909	0.201478	-0.220822	0.825231	0.954429
YDL206W	708.774	-0.0403379	0.195847	-0.205967	0.836817	0.958941
YDL205C	798.748	-0.455264	0.171742	-2.65087	0.00802854	0.1011
YDL202W	507.611	-0.0734646	0.184542	-0.398092	0.690563	0.926016
YDL201W	287.521	-0.333634	0.235893	-1.41434	0.157261	0.544749
YDL198C	1638.32	-0.265686	0.161103	-1.64917	0.0991131	0.439641
YDL192W	4039.41	-0.277345	0.160452	-1.72852	0.0838941	0.401417
YDL191W	7240.86	-0.266115	0.184631	-1.44133	0.14949	0.53223
YDL189W	367.052	-0.0966489	0.213362	-0.45298	0.650563	0.914658
YDL187C	0.187916	-1.48918	4.98108	-0.298968	0.764965	0.939724
YDL186W	288.296	-0.0404472	0.234676	-0.172354	0.863159	0.966166
YDL184C	29114	-0.141236	0.241189	-0.58558	0.558158	0.876756
YDL181W	5295.67	-0.0686151	0.183668	-0.373583	0.708715	0.929024
YDL173W	940.127	-0.234059	0.198594	-1.17858	0.238565	0.645284
YDL172C	0.471624	-2.26715	4.00364	-0.566273	0.571208	0.879453
YDL171C	2269.52	-0.1421	0.207946	-0.683352	0.494384	0.846428
YDL170W	959.704	-0.348423	0.201174	-1.73194	0.0832836	0.400232
YDL167C	201.525	-1.22958	0.264503	-4.64863	3.34154e-06	0.000239184
YDL166C	458.544	-0.307968	0.187662	-1.64108	0.100781	0.443695
YDL165W	728.525	-0.0411453	0.181467	-0.226738	0.820628	0.952496
YDL161W	731.034	-0.134066	0.217418	-0.616631	0.537478	0.869776
YDL159W	356.218	-0.168406	0.215334	-0.782072	0.434172	0.813102
YDL157C	717.181	-0.270751	0.184227	-1.46965	0.141655	0.520412
YDL155W	575.529	-0.0679637	0.186303	-0.364802	0.715259	0.929024
YDL154W	287.114	-0.217841	0.219341	-0.993164	0.32063	0.727327
YDL153C	194.918	-1.13441	0.255582	-4.43855	9.05659e-06	0.000564998
YDL150W	157.883	-0.307175	0.252504	-1.21652	0.223788	0.627013
YDL148C	184.636	-1.76412	0.319966	-5.51346	3.5185e-08	6.38202e-06
YDL147W	2421.96	-0.00613497	0.187302	-0.0327545	0.97387	0.998891
YDL144C	2771.65	-0.236255	0.216244	-1.09254	0.274596	0.686743
YDL143W	1929.23	-0.104731	0.163688	-0.63982	0.52229	0.864066
YDL136W	2459.67	-0.501827	0.171076	-2.93336	0.00335319	0.0549438
YDL133C-A	15517.3	-0.289187	0.220437	-1.31188	0.189561	0.586984
YDL133W	839.76	-0.265022	0.179972	-1.47257	0.140867	0.519684
YDL131W	1273.74	-0.170375	0.174067	-0.978786	0.327686	0.729382
YDL130W	5546.14	-0.427401	0.183271	-2.33207	0.019697	0.175353
YDL129W	283.802	-0.0428958	0.230929	-0.185753	0.852638	0.963273
YDL125C	7456.5	-0.0822269	0.183678	-0.447669	0.654392	0.914658
YDL122W	573.556	-0.224609	0.193503	-1.16075	0.245742	0.655787
YDL121C	454.816	-0.319184	0.187517	-1.70216	0.088726	0.412115
YDL118W	3.94992	-0.435709	1.26845	-0.343498	0.731224	0.933828
YDL116W	573.511	-0.333042	0.194713	-1.71042	0.0871874	0.409892
YDL114W	14.4965	-0.846612	0.735072	-1.15174	0.249428	0.659451
YDL113C	1143.07	-0.114493	0.182468	-0.627471	0.53035	0.866502
YDL112W	283.125	-0.298551	0.243481	-1.22618	0.220133	0.623449
YDL111C	570.18	-0.0917188	0.181596	-0.50507	0.613509	0.899069
YDL106C	247.9	-0.0541952	0.232745	-0.232853	0.815876	0.950969
YDL105W	163.447	-0.192677	0.26589	-0.724652	0.468666	0.830578
YDL101C	264.803	-0.0177432	0.238826	-0.0742935	0.940777	0.990291
YDL100C	2291.22	-0.171516	0.153453	-1.11771	0.26369	0.676561
YDL099W	458.322	-0.7511	0.248537	-3.02208	0.00251043	0.0451613
YDL093W	588.898	-0.182599	0.190825	-0.956892	0.338622	0.739444
YDL092W	583.976	-0.100057	0.194993	-0.513133	0.607858	0.895639
YDL091C	1069	-0.117676	0.2046	-0.575152	0.565189	0.879184
YDL089W	529.752	-0.154228	0.199331	-0.773727	0.439092	0.81584
YDL088C	664.068	-0.055059	0.188097	-0.292716	0.769739	0.941088
YDL087C	179.67	-0.0072737	0.244645	-0.0297316	0.976281	0.998962
YDL085C-A	391.27	-0.0661946	0.24064	-0.275077	0.783257	0.941348
YDL084W	3044.81	-0.0445638	0.159491	-0.279412	0.779929	0.941348
YDL083C	3820.57	-0.591275	0.197269	-2.9973	0.00272379	0.0480483
YDL082W	1538.58	-0.487728	0.1701	-2.8673	0.00413995	0.0642814
YDL075W	4486.66	-0.470871	0.153662	-3.06432	0.00218162	0.0405328
snR63	182.529	-0.648573	0.246178	-2.63456	0.00842453	0.104158
YDL074C	347.83	-0.616777	0.263911	-2.33707	0.0194358	0.174619
YDL073W	238.001	-0.608968	0.233654	-2.60628	0.00915305	0.109194
YDL071C	61.7776	-0.138601	0.38713	-0.358023	0.720326	0.930513
YDL070W	2785.95	-0.099891	0.157122	-0.635756	0.524935	0.864997
YDL069C	92.4749	-0.336219	0.302509	-1.11143	0.266381	0.677663
YDL068W	1.36892	-2.81405	2.46096	-1.14348	0.25284	0.664854
YDL067C	8625.96	-0.0294722	0.19739	-0.14931	0.881309	0.967766
YDL066W	2940.14	-0.159739	0.196566	-0.812647	0.41642	0.801147
YDL065C	445.526	-0.17975	0.222227	-0.808859	0.418597	0.80295
YDL064W	854.504	-0.109605	0.189246	-0.579167	0.562476	0.878039
YDL063C	115.921	-0.884058	0.309574	-2.85572	0.00429393	0.065763
YDL061C	3141.03	-0.412106	0.15509	-2.6572	0.00787921	0.0997453
YDL060W	341.824	-0.598805	0.224148	-2.67147	0.00755194	0.0978157
YDL059C	164.808	-0.0785285	0.263824	-0.297655	0.765967	0.940009
YDL058W	221.57	-0.361393	0.236282	-1.5295	0.126141	0.493098
YDL056W	186.883	-0.399128	0.273622	-1.45868	0.144652	0.525165
YDL055C	5022.45	-0.449571	0.150086	-2.99542	0.00274068	0.0481303
YDL054C	854.307	-0.107824	0.171098	-0.630191	0.52857	0.866293
YDL051W	445.172	-0.726878	0.190963	-3.80639	0.000141011	0.00515523
YDL050C	9.78533	-1.57828	0.933107	-1.69143	0.0907554	0.416984
YDL045W-A	725.931	-0.0670184	0.180694	-0.370895	0.710716	0.929024
YDL044C	188.846	-0.292637	0.239798	-1.22035	0.222333	0.624967
YDL043C	181.417	-0.358016	0.266557	-1.34311	0.179235	0.572206
YDL036C	256.715	-0.294412	0.21903	-1.34416	0.178896	0.572034
YDL034W	17.9033	-0.117592	0.635203	-0.185125	0.853131	0.963568
YDL033C	500.61	-0.0378332	0.188951	-0.200228	0.841303	0.961334
YDL031W	452.28	-0.556559	0.190779	-2.9173	0.00353075	0.0573009
YDL030W	338.631	-0.228611	0.211503	-1.08089	0.279747	0.690938
tA(AGC)D	0.660309	-2.50388	3.55861	-0.703611	0.481675	0.84133
YDL014W	2116.47	-0.626426	0.249327	-2.51247	0.0119889	0.129357
YDL012C	1081.43	-0.32572	0.172657	-1.88652	0.0592254	0.332288
YDL010W	581.871	-0.0430142	0.266617	-0.161333	0.871831	0.966923
YDL008W	553.05	-0.100178	0.198044	-0.505834	0.612973	0.899069
YDL005C	683.124	-0.322226	0.219012	-1.47127	0.141218	0.520197
YDL003W	276.243	-0.676488	0.248025	-2.7275	0.00638162	0.0874899
YDL002C	1188.36	-0.0463306	0.171671	-0.269879	0.787253	0.941799
YDL001W	271.553	-0.224152	0.21841	-1.02629	0.304755	0.711076
YDR002W	2447.73	-0.37393	0.165643	-2.25745	0.0239802	0.19886
YDR005C	854.623	-0.0313278	0.188791	-0.165939	0.868205	0.966923
YDR012W	4095.75	-0.482542	0.211455	-2.28201	0.0224889	0.191634
YDR014W	153.671	-0.240274	0.269712	-0.890855	0.373007	0.766861
YDR016C	1006.61	-0.0112851	0.224334	-0.0503048	0.959879	0.995894
YDR017C	511.621	-0.0835526	0.182977	-0.456629	0.647938	0.913535
YDR020C	287.516	-0.0898071	0.216789	-0.41426	0.678683	0.92177
YDR021W	50.9597	-1.05536	0.411021	-2.56765	0.0102389	0.116624
tV(UAC)D	6.48693	-0.767759	1.04134	-0.737281	0.460951	0.825295
YDR023W	1893.22	-0.401264	0.170655	-2.35132	0.0187068	0.170976
YDR025W	2090.74	-0.437062	0.177732	-2.4591	0.0139285	0.142641
YDR026C	362.928	-0.372867	0.2154	-1.73104	0.0834447	0.400723
YDR027C	878.055	-0.098682	0.204423	-0.482735	0.629284	0.905583
YDR029W	53.5835	-0.368311	0.411458	-0.895137	0.370714	0.765976
YDR030C	462.507	-0.0185764	0.210839	-0.0881072	0.929791	0.985423
YDR034C-D	24.5938	-0.450023	0.547609	-0.821797	0.411193	0.796329
tL(UAA)D	1.85783	-2.94342	2.3063	-1.27625	0.201867	0.604178
YDR034W-B	2788.03	-0.408534	0.161868	-2.52387	0.0116071	0.12713
YDR035W	2257.52	-0.803751	0.156211	-5.14528	2.67118e-07	3.24357e-05
YDR036C	889.269	-0.0203824	0.185427	-0.109921	0.912472	0.980223
YDR037W	1779.01	-0.506399	0.230542	-2.19656	0.028052	0.218504
YDR038C	244.7	-0.0527579	0.253289	-0.208292	0.835001	0.958152
YDR039C	7.74596	-0.803503	0.986734	-0.814306	0.41547	0.800085
YDR040C	2385.04	-0.0494551	0.167071	-0.296012	0.767221	0.940343
YDR042C	43.7023	-0.373153	0.440871	-0.846399	0.39733	0.78561
snR47	33.2286	-0.33975	0.50988	-0.666333	0.505198	0.852233
YDR044W	743.902	-0.308897	0.19072	-1.61964	0.10531	0.452694
YDR045C	331.586	-0.316279	0.204843	-1.544	0.122588	0.48897
YDR048C	4.89611	-1.04289	1.25776	-0.829168	0.407009	0.792572
YDR049W	245.925	-0.429203	0.219438	-1.95592	0.0504745	0.304481
YDR052C	261.064	-0.399721	0.241326	-1.65635	0.097651	0.435457
YDR053W	1.19029	-0.677804	2.56787	-0.263955	0.791814	0.941977
YDR054C	919.427	-0.250032	0.223318	-1.11962	0.262874	0.675819
YDR060W	297.48	-1.18755	0.217067	-5.47086	4.47846e-08	7.42769e-06
YDR062W	1341.78	-0.317173	0.180602	-1.7562	0.0790546	0.391816
YDR064W	6552.37	-0.403393	0.165122	-2.443	0.0145659	0.146304
YDR068W	567.364	-0.129263	0.234178	-0.551987	0.580958	0.88043
YDR069C	593.609	-0.124119	0.213956	-0.580116	0.561836	0.878039
YDR071C	840.084	-0.25415	0.198159	-1.28255	0.199648	0.600849
YDR073W	1862.71	-0.0505539	0.195362	-0.258771	0.795812	0.94319
YDR075W	319.976	-0.255331	0.208714	-1.22335	0.221197	0.624298
YDR080W	572.737	-0.0747691	0.199614	-0.374569	0.707981	0.929024
YDR081C	349.895	-0.190637	0.219186	-0.869749	0.384438	0.777066
YDR082W	404.125	-0.299142	0.23576	-1.26884	0.204497	0.607105
YDR083W	293.166	-0.936238	0.213311	-4.38907	1.13836e-05	0.000656007
YDR085C	1087.91	-0.236051	0.17831	-1.32382	0.185563	0.580591
YDR086C	2314.12	-0.172283	0.15493	-1.112	0.266138	0.677296
YDR087C	245.104	-0.734489	0.246539	-2.9792	0.00289	0.0500051
YDR088C	278.66	-0.144854	0.281744	-0.514133	0.607159	0.895639
YDR090C	849.779	-0.0780043	0.170772	-0.456775	0.647832	0.913535
YDR091C	411.152	-0.833745	0.302322	-2.7578	0.0058191	0.0826093
YDR097C	467.32	-0.0658445	0.21546	-0.305599	0.75991	0.937479
YDR098C	1361.63	-0.254267	0.15817	-1.60756	0.107932	0.457178
YDR099W	2574.38	-0.0138015	0.173631	-0.0794874	0.936645	0.987976
YDR101C	390.861	-0.608368	0.213519	-2.84925	0.00438223	0.0666649
YDR106W	84.2995	-0.177419	0.318608	-0.556859	0.577624	0.879797
YDR107C	607.035	-0.332632	0.194827	-1.70732	0.0877627	0.410225
YDR108W	250.022	-0.0400907	0.232107	-0.172725	0.862867	0.966166
YDR109C	513.808	-0.0174194	0.196481	-0.0886567	0.929355	0.985423
YDR110W	342.09	-0.314106	0.200287	-1.56828	0.116815	0.474518
YDR111C	1108.02	-0.348572	0.172158	-2.02472	0.0428956	0.275887
YDR113C	284.254	-0.140301	0.212223	-0.661101	0.508547	0.853823
YDR114C	4.34386	-1.80086	1.2941	-1.39159	0.164045	0.554152
YDR115W	1843.41	-0.00585656	0.18801	-0.0311503	0.97515	0.998962
YDR117C	285.002	-0.227649	0.235804	-0.965417	0.334336	0.735046
YDR118W	217.22	-0.360856	0.234907	-1.53616	0.124498	0.491094
YDR118W-A	5.80976	-0.195115	1.08167	-0.180383	0.856852	0.965091
YDR119W	898.839	-0.484916	0.191654	-2.53017	0.0114007	0.125445
YDR120C	498.19	-0.642956	0.195982	-3.2807	0.0010355	0.0230867
YDR121W	275.937	-0.0323933	0.217877	-0.148677	0.881809	0.967766
YDR123C	160.974	-0.158061	0.282046	-0.560409	0.575201	0.879797
YDR126W	250.195	-0.367802	0.225092	-1.63401	0.102257	0.445451
YDR127W	3268.28	-0.275019	0.201216	-1.36678	0.171693	0.561381
YDR131C	277.232	-0.152346	0.226012	-0.674059	0.500274	0.850009
YDR133C	26007.9	-0.793745	0.171324	-4.63301	3.60384e-06	0.000255272
YDR136C	4.45483	-0.437005	1.25552	-0.348066	0.727791	0.932538
YDR138W	238.557	-0.151018	0.227529	-0.663731	0.506863	0.853769
YDR140W	589.222	-0.0822815	0.187433	-0.438993	0.660667	0.916372
YDR141C	889.061	-0.0399655	0.175133	-0.2282	0.81949	0.952378
YDR144C	310.29	-0.0913316	0.21574	-0.423341	0.672047	0.91986
YDR145W	515.388	-0.452967	0.22358	-2.02598	0.0427671	0.275887
YDR147W	461.318	-0.0344344	0.191404	-0.179904	0.857228	0.965091
YDR151C	1153.08	-0.0561358	0.198171	-0.283269	0.776971	0.941088
YDR153C	429.098	-0.0611016	0.191475	-0.319111	0.749643	0.936257
YDR154C	108.075	-0.181237	0.294998	-0.614368	0.538972	0.869776
YDR155C	17673.4	-0.0652206	0.183122	-0.356159	0.721721	0.93143
YDR156W	599.94	-0.100459	0.227815	-0.440967	0.659237	0.916168
YDR158W	3815.07	-0.712652	0.173961	-4.09662	4.19229e-05	0.00197969
YDR159W	172.908	-0.24475	0.281121	-0.870623	0.38396	0.777035
YDR161W	428.053	-0.297199	0.198161	-1.49979	0.13367	0.506946
YDR163W	349.998	-0.162004	0.237064	-0.683375	0.49437	0.846428
YDR165W	217.04	-0.316056	0.257127	-1.22919	0.219002	0.622944
YDR167W	699.795	-0.184904	0.190981	-0.968179	0.332955	0.735046
YDR168W	891.074	-0.364671	0.226973	-1.60667	0.108127	0.457178
YDR169C	587.3	-0.0169159	0.194757	-0.0868564	0.930786	0.986032
YDR169C-A	18.1833	-0.896177	0.656242	-1.36562	0.172058	0.561418
tQ(UUG)D3	1.19309	-3.08281	2.75737	-1.11802	0.263556	0.676561
YDR172W	1261.04	-0.274862	0.18544	-1.48222	0.138282	0.515616
YDR176W	587.591	-0.304803	0.213014	-1.43091	0.152457	0.53632
YDR179C	111.225	-0.371022	0.330096	-1.12398	0.261022	0.674373
YDR179W-A	219.073	-0.266242	0.243545	-1.09319	0.274309	0.686743
YDR180W	118.343	-0.7057	0.286831	-2.46033	0.0138809	0.142584
YDR181C	312.299	-0.019898	0.237504	-0.0837799	0.933231	0.986625
YDR183C-A	8.44638	-0.825884	0.943076	-0.875735	0.381174	0.774883
YDR184C	59.863	-1.06507	0.4541	-2.34545	0.019004	0.173082
YDR186C	1081.57	-0.00652636	0.174157	-0.0374739	0.970107	0.99769
YDR188W	2868.66	-0.218862	0.15493	-1.41265	0.157758	0.544749
YDR190C	1136.11	-0.202767	0.168077	-1.20639	0.227666	0.6337
YDR193W	7.06516	-3.4078	1.37065	-2.48627	0.0129089	0.135673
YDR194C	616.318	-0.549751	0.216222	-2.54253	0.0110053	0.122536
YDR195W	491.691	-0.225365	0.187734	-1.20045	0.229966	0.63609
YDR198C	170.391	-0.271963	0.261348	-1.04062	0.298054	0.705452
YDR199W	2.46741	-0.498264	1.57739	-0.315879	0.752094	0.936257
YDR200C	191.126	-0.126389	0.261297	-0.4837	0.628599	0.905583
YDR206W	1097.58	-0.258234	0.1654	-1.56127	0.118459	0.479194
YDR207C	173.231	-0.539276	0.251326	-2.14573	0.0318949	0.233382
YDR209C	557.076	-0.503115	0.180837	-2.78214	0.0054001	0.078463
YDR210W-B	14.7058	-0.983754	0.719882	-1.36655	0.171767	0.561381
YDR210C-D	19.749	-0.839311	0.641288	-1.30879	0.190606	0.588878
YDR211W	561.462	-0.591875	0.20014	-2.9573	0.00310342	0.0524957
YDR213W	720.341	-0.0486709	0.193482	-0.251552	0.801387	0.945333
YDR215C	113.1	-0.687016	0.300841	-2.28365	0.022392	0.191289
YDR217C	135.61	-0.447735	0.284782	-1.57221	0.115903	0.472223
YDR219C	358.445	-0.241794	0.233016	-1.03767	0.299423	0.706726
YDR221W	795.558	-0.00782292	0.168839	-0.0463335	0.963044	0.997062
YDR222W	569.126	-0.0170471	0.184569	-0.0923618	0.926411	0.984872
YDR224C	8190.15	-0.0114424	0.191638	-0.0597081	0.952388	0.994381
YDR226W	4523.18	-0.484782	0.186726	-2.59622	0.00942549	0.11054
YDR227W	221.749	-0.142932	0.237115	-0.602794	0.546646	0.874054
YDR228C	214.24	-0.314871	0.246495	-1.27739	0.201464	0.603928
YDR230W	172.785	-0.19231	0.253839	-0.757607	0.448687	0.82127
YDR234W	1309.26	-0.551312	0.206881	-2.66488	0.00770156	0.0986263
YDR235W	504.282	-0.462066	0.206673	-2.23574	0.025369	0.205215
YDR236C	1341.63	-0.143012	0.19674	-0.726909	0.467281	0.829804
YDR238C	1455.48	-0.0362318	0.161417	-0.22446	0.822399	0.953171
YDR240C	214.898	-0.175997	0.22794	-0.772121	0.440042	0.81673
YDR241W	233.881	-0.16687	0.223871	-0.745386	0.456039	0.82504
YDR249C	153.221	-0.52326	0.256474	-2.04021	0.0413296	0.270845
YDR250C	14.8662	-0.104237	0.737616	-0.141315	0.887621	0.969497
YDR251W	1317.06	-0.0831785	0.173427	-0.479616	0.631501	0.906141
YDR255C	457.579	-0.0442366	0.19484	-0.227041	0.820392	0.952496
YDR256C	3400.1	-0.654894	0.159444	-4.10736	4.00205e-05	0.00190307
YDR257C	334.384	-0.313626	0.217196	-1.44397	0.148746	0.531651
YDR260C	794.064	-0.0593521	0.19307	-0.307412	0.75853	0.937137
tS(AGA)D2	0.492522	-1.46593	3.77032	-0.388809	0.697417	0.928374
YDR261W-B	31.6907	-0.556593	0.49386	-1.12703	0.259732	0.672573
YDR266C	304.212	-0.0540932	0.218764	-0.247267	0.804702	0.946722
YDR279W	309.848	-0.342467	0.21625	-1.58366	0.113271	0.466255
YDR280W	472.776	-0.546879	0.197854	-2.76406	0.00570869	0.0818662
YDR285W	57.7374	-0.543792	0.413225	-1.31597	0.188183	0.584586
YDR292C	741.197	-0.111908	0.189268	-0.591267	0.554341	0.876341
YDR295C	159.777	-0.235471	0.260327	-0.904522	0.365718	0.762071
YDR299W	158.198	-1.76073	0.280918	-6.26779	3.66197e-10	1.24507e-07
YDR300C	466.774	-0.398874	0.195948	-2.03561	0.0417891	0.27219
YDR302W	353.15	-0.118513	0.222101	-0.5336	0.593618	0.888723
YDR303C	298.374	-0.307596	0.214546	-1.43371	0.151656	0.535623
YDR304C	4820.68	-0.0542575	0.174169	-0.311522	0.755404	0.936257
YDR306C	1418.48	-0.126099	0.168198	-0.749709	0.45343	0.824178
tV(CAC)D	4.47586	-1.51413	1.41104	-1.07306	0.283245	0.694578
YDR308C	232.696	-0.00640398	0.266901	-0.0239938	0.980858	0.999974
YDR311W	335.331	-0.0596047	0.213845	-0.278728	0.780453	0.941348
YDR312W	199.616	-0.827447	0.281411	-2.94035	0.00327841	0.0542414
YDR316W	268.671	-0.637208	0.270621	-2.35461	0.0185421	0.170157
YDR318W	336.855	-0.197958	0.214588	-0.922503	0.356266	0.753669
YDR321W	914.154	-0.673356	0.192695	-3.49441	0.000475115	0.0132954
YDR323C	313.697	-0.227834	0.212803	-1.07063	0.284334	0.694993
YDR324C	321.814	-0.971094	0.21909	-4.43239	9.31948e-06	0.000570923
YDR325W	227.279	-0.454805	0.233486	-1.94789	0.0514279	0.308386
YDR326C	267.105	-0.126674	0.24371	-0.519776	0.60322	0.892099
YDR329C	2245.57	-0.0524954	0.154419	-0.339953	0.733892	0.933828
YDR333C	598.297	-0.27588	0.200673	-1.37477	0.169201	0.560433
YDR334W	438.53	-0.377207	0.189115	-1.99458	0.0460882	0.288484
YDR336W	367.684	-0.111815	0.204134	-0.547751	0.583863	0.882085
YDR339C	320.836	-0.230185	0.206274	-1.11592	0.264456	0.676608
YDR340W	21.9626	-0.428827	0.647349	-0.662437	0.507691	0.853823
YDR341C	1085.89	-0.63224	0.194935	-3.24334	0.00118138	0.0248712
YDR345C	896.575	-0.816274	0.18666	-4.37305	1.22523e-05	0.000700134
YDR346C	1067.04	-0.173988	0.182507	-0.953324	0.340426	0.741716
YDR349C	1179.24	-0.0305566	0.177697	-0.171959	0.86347	0.966166
tM(CAU)D	0.296867	-1.34729	4.857	-0.277391	0.78148	0.941348
YDR351W	247.335	-0.325987	0.244974	-1.3307	0.183288	0.576567
YDR354W	838.822	-0.77646	0.196456	-3.95233	7.7394e-05	0.00324003
YDR356W	300.875	-0.147975	0.246673	-0.599883	0.548584	0.874054
YDR357C	1380.69	-0.0124906	0.19868	-0.0628682	0.949871	0.994381
YDR358W	1646.67	-0.075777	0.195428	-0.387749	0.698202	0.928374
YDR360W	35.4117	-0.328199	0.471834	-0.695582	0.48669	0.844423
YDR361C	507.155	-0.69052	0.192217	-3.5924	0.00032764	0.00999083
YDR363W	269.118	-0.560891	0.236422	-2.37241	0.0176723	0.164835
YDR364C	285.344	-0.125973	0.225311	-0.559107	0.576089	0.879797
YDR365C	583.275	-0.818395	0.217941	-3.75512	0.000173261	0.00595039
YDR365W-B	29.8102	-0.0925425	0.536915	-0.17236	0.863155	0.966166
YDR366C	16.4624	-0.327449	0.656401	-0.498855	0.617882	0.901437
YDR367W	1313.83	-0.038392	0.198203	-0.1937	0.84641	0.962634
YDR369C	232.494	-0.147174	0.231001	-0.637114	0.524051	0.864938
YDR370C	260.703	-0.231381	0.230245	-1.00493	0.314929	0.721507
YDR372C	1108.64	-0.24387	0.189184	-1.28906	0.197378	0.597497
YDR377W	6921.35	-0.0952047	0.159953	-0.595205	0.551706	0.87536
YDR378C	1552.96	-0.0468629	0.189787	-0.246924	0.804967	0.946856
YDR379W	317.195	-0.091485	0.22262	-0.410947	0.681111	0.922437
YDR381W	3888.17	-0.227575	0.153546	-1.48213	0.138306	0.515616
YDR382W	9000.51	-0.195241	0.153635	-1.27081	0.203797	0.606493
YDR383C	230.286	-0.106441	0.243465	-0.437192	0.661972	0.917531
YDR384C	2337.29	-0.810582	0.224139	-3.61643	0.000298696	0.00940338
YDR385W	5523.94	-0.680297	0.207123	-3.2845	0.00102163	0.0228523
YDR386W	273.308	-0.156629	0.230339	-0.679995	0.496508	0.847494
YDR389W	499.527	-0.10943	0.193215	-0.566362	0.571148	0.879453
YDR390C	515.236	-0.175212	0.218516	-0.80183	0.422651	0.804376
YDR393W	573.643	-0.167439	0.200991	-0.833068	0.404806	0.790424
YDR395W	446.711	-0.15841	0.208915	-0.758253	0.4483	0.82119
YDR396W	66.3218	-0.308224	0.34982	-0.881094	0.378267	0.771742
YDR397C	14.2416	-0.42597	0.738569	-0.576751	0.564108	0.878784
YDR398W	691.079	-0.215419	0.203647	-1.05781	0.290144	0.700128
YDR399W	1110.84	-1.07401	0.177479	-6.05149	1.43514e-09	3.90357e-07
YDR401W	0.309257	-2.25995	4.90246	-0.460982	0.644811	0.910267
YDR407C	305.138	-0.38065	0.208334	-1.82712	0.067682	0.358167
YDR410C	365.481	-0.145715	0.215095	-0.677445	0.498124	0.848507
YDR412W	21.8643	-0.259688	0.606088	-0.428465	0.668312	0.91986
YDR413C	1.55576	-3.78194	2.54304	-1.48718	0.136969	0.513769
YDR414C	203.525	-0.0386045	0.237279	-0.162697	0.870757	0.966923
YDR416W	344.276	-0.0318647	0.201842	-0.157869	0.87456	0.966923
YDR418W	1164.82	-0.479181	0.180492	-2.65487	0.00793394	0.100094
tS(AGA)D3	0.154629	-1.34698	4.99039	-0.269916	0.787225	0.941799
YDR424C	1458.91	-0.0204312	0.211901	-0.0964184	0.923188	0.984037
YDR425W	189.273	-0.389006	0.246471	-1.5783	0.114496	0.469301
YDR426C	0.960804	-0.76769	2.82114	-0.272121	0.785529	0.941799
YDR427W	1268.79	-0.0996942	0.176347	-0.565328	0.571851	0.879453
YDR429C	1208.85	-0.189845	0.163922	-1.15814	0.246806	0.656605
YDR432W	2134.6	-0.129731	0.156269	-0.830177	0.406439	0.792142
YDR433W	31.1311	-0.467342	0.477177	-0.979389	0.327388	0.729197
YDR434W	719.226	-0.0698478	0.176292	-0.396204	0.691955	0.926786
YDR437W	148.513	-0.194883	0.2606	-0.747826	0.454565	0.824278
YDR440W	232.277	-0.192602	0.257341	-0.748431	0.4542	0.824178
YDR442W	37.9428	-0.0123702	0.445382	-0.0277744	0.977842	0.999513
YDR447C	2558.36	-0.736313	0.168596	-4.36733	1.25776e-05	0.000710869
YDR448W	322.592	-0.242084	0.203133	-1.19175	0.233359	0.639659
YDR449C	111.648	-1.30625	0.305018	-4.28254	1.84774e-05	0.00099719
YDR450W	4620.91	-0.34391	0.158973	-2.16333	0.0305157	0.228203
YDR451C	420.149	-0.340535	0.191275	-1.78034	0.0750201	0.381553
YDR454C	3255	-0.184607	0.198213	-0.93136	0.351667	0.750106
YDR458C	403.693	-0.263873	0.230375	-1.14541	0.25204	0.664291
YDR459C	676.06	-0.0358841	0.189062	-0.1898	0.849466	0.963102
YDR460W	483.354	-0.0440757	0.194456	-0.226661	0.820687	0.952496
YDR461W	1147.97	-0.562781	0.170636	-3.29814	0.000973288	0.0220612
YDR463W	805.475	-0.0898462	0.16978	-0.529192	0.596672	0.889837
YDR465C	411.441	-0.229244	0.253041	-0.905958	0.364958	0.761992
YDR466W	325.261	-0.117882	0.221015	-0.533366	0.59378	0.888723
YDR467C	44.3545	-0.237072	0.427876	-0.554067	0.579533	0.880343
YDR469W	150.945	-0.276965	0.276477	-1.00177	0.316457	0.721873
YDR471W	1951.02	-0.471359	0.171414	-2.74984	0.00596249	0.0838028
YDR473C	330.054	-0.627452	0.266714	-2.35253	0.0186461	0.170652
YDR478W	119.757	-0.754069	0.282849	-2.66598	0.00767645	0.0986263
YDR480W	400.396	-0.0341145	0.198467	-0.17189	0.863524	0.966166
YDR481C	2131.18	-0.0863325	0.157292	-0.548867	0.583097	0.881712
YDR482C	1001.16	-0.136811	0.168748	-0.810741	0.417514	0.801897
YDR484W	262.251	-0.436367	0.255327	-1.70905	0.0874415	0.410071
YDR487C	3119.6	-0.346978	0.204158	-1.69956	0.0892142	0.4141
YDR488C	562.266	-0.278066	0.188406	-1.47589	0.139974	0.518141
YDR491C	31.2722	-0.257747	0.541354	-0.476115	0.633992	0.907228
YDR492W	416.504	-0.0852983	0.211364	-0.403562	0.686535	0.92457
YDR494W	1214.95	-0.0078379	0.188657	-0.0415457	0.966861	0.997595
YDR495C	198.917	-0.356036	0.274492	-1.29707	0.194607	0.592093
YDR496C	186.682	-1.17064	0.306542	-3.81884	0.000134079	0.00496466
YDR497C	6967.53	-0.193621	0.166311	-1.16421	0.244339	0.65362
YDR499W	207.769	-0.69825	0.268384	-2.60168	0.00927681	0.109571
YDR500C	4116.16	-0.309948	0.175174	-1.76937	0.0768314	0.386164
tL(CAA)D	0.988436	-1.60924	2.6145	-0.615505	0.538221	0.869776
YDR507C	241.443	-0.271959	0.229769	-1.18362	0.236564	0.643363
YDR510C-A	56.2695	-0.17358	0.368547	-0.470985	0.637651	0.907654
YDR514C	146.718	-0.126151	0.256899	-0.491054	0.623388	0.905198
YDR515W	61.862	-0.656858	0.394914	-1.66329	0.0962535	0.433183
YDR519W	1052.8	-0.0742817	0.201508	-0.368629	0.712404	0.929024
YDR520C	345.547	-0.213808	0.214734	-0.995689	0.319401	0.726884
YDR523C	69.6376	-0.3664	0.348145	-1.05243	0.292601	0.70218
YDR524W-C	4284.32	-0.0957063	0.15047	-0.636048	0.524745	0.864997
YDR524C-B	16731.4	-0.190119	0.151777	-1.25262	0.210345	0.612811
YDR524C-A	0.837385	-1.45637	3.4439	-0.422884	0.67238	0.91986
YDR525W	17.2288	-0.748061	0.657851	-1.13713	0.255485	0.666908
YDR525W-A	2846.63	-0.110969	0.180077	-0.616231	0.537742	0.869776
YDR526C	1.59122	-1.20037	2.11483	-0.567594	0.57031	0.879453
YDR527W	269.071	-0.215163	0.228384	-0.942113	0.346135	0.746505
snR84	237.863	-0.358182	0.240373	-1.49011	0.136195	0.512938
YDR528W	118.385	-0.0767563	0.306835	-0.250155	0.802468	0.946208
YDR529C	8837.93	-0.0768934	0.15449	-0.497725	0.618678	0.901824
YDR531W	693.324	-0.359004	0.175779	-2.04236	0.0411159	0.270845
YDR532C	134.616	-0.352162	0.280075	-1.25738	0.208615	0.612811
YDR536W	769.401	-0.444581	0.195112	-2.2786	0.022691	0.192632
YDR538W	210.978	-0.250909	0.255791	-0.980913	0.326635	0.729197
YDR540C	170.836	-0.377112	0.253148	-1.48969	0.136306	0.512938
YDR542W	6.40534	-0.81859	1.05022	-0.779448	0.435716	0.81486
YDR543C	2.25946	-0.321573	1.95991	-0.164075	0.869672	0.966923
YOL165C	8.31118	-0.342938	0.958968	-0.357611	0.720634	0.930734
YOL164W	1145.05	-0.0107898	0.17875	-0.0603623	0.951867	0.994381
YOL156W	176.179	-0.179238	0.268089	-0.668579	0.503764	0.851196
YOL155W-A	41.3696	-0.262357	0.44233	-0.593124	0.553098	0.87586
YOL149W	392.068	-0.0734948	0.198423	-0.370395	0.711088	0.929024
YOL148C	257.408	-0.153446	0.247845	-0.619121	0.535837	0.869283
YOL147C	1311.6	-0.276253	0.201524	-1.37082	0.170432	0.561381
YOL146W	384.315	-0.139049	0.203816	-0.68223	0.495093	0.84693
YOL145C	440.141	-0.675536	0.214958	-3.14263	0.00167435	0.0330976
YOL144W	123.937	-0.762851	0.279177	-2.7325	0.00628553	0.0868732
YOL142W	636.345	-0.0751847	0.183498	-0.409729	0.682004	0.922544
YOL141W	54.2114	-0.24019	0.426551	-0.563097	0.573369	0.879453
YOL140W	515.677	-0.252187	0.192865	-1.30758	0.191016	0.589133
YOL139C	1969.42	-0.401544	0.160382	-2.50368	0.0122908	0.130501
YOL137W	516.259	-0.0353573	0.18459	-0.191544	0.848099	0.962803
YOL128C	177.86	-0.260819	0.250359	-1.04178	0.297513	0.705092
YOL127W	4764.84	-0.491311	0.148536	-3.30768	0.000940716	0.021466
YOL126C	4700.31	-0.052496	0.184986	-0.283784	0.776576	0.941088
YOL125W	853.957	-0.188694	0.180057	-1.04797	0.294654	0.702788
YOL124C	243.704	-0.227879	0.275647	-0.826707	0.408403	0.793696
YOL123W	1116.29	-0.327777	0.174301	-1.88053	0.0600365	0.33463
YOL121C	3436.23	-0.554799	0.186378	-2.97674	0.00291329	0.0501529
YOL120C	6632.65	-0.458513	0.181633	-2.5244	0.0115896	0.12713
YOL117W	719.634	-0.030539	0.190785	-0.16007	0.872826	0.966923
YOL115W	452.277	-0.0256346	0.194919	-0.131514	0.895369	0.974185
YOL110W	3418.76	-0.0841332	0.232029	-0.362597	0.716906	0.929024
YOL109W	9742.58	-0.540837	0.182044	-2.97091	0.00296916	0.0508571
tG(UCC)O	0.654889	-1.45645	3.44664	-0.422573	0.672607	0.91986
YOL108C	936.762	-0.0166491	0.174083	-0.0956386	0.923808	0.984037
YOL107W	183.544	-0.107248	0.268288	-0.399748	0.689342	0.925623
YOL104C	121.56	-0.0313151	0.297474	-0.10527	0.916162	0.981241
YOL103W	909.604	-0.372653	0.17505	-2.12884	0.0332677	0.24066
YOL102C	414.752	-0.0681192	0.193054	-0.352851	0.7242	0.931951
YOL100W	251.329	-0.34197	0.240471	-1.42208	0.155002	0.541074
YOL099C	18.4586	-0.0349605	0.613392	-0.0569953	0.954549	0.994608
YOL097W-A	35.9169	-0.171231	0.446486	-0.383508	0.701343	0.929024
YOL097C	753.366	-0.546524	0.171562	-3.18558	0.00144466	0.0292371
YOL094C	190.263	-0.353617	0.251762	-1.40457	0.16015	0.549456
YOL093W	339.109	-0.52164	0.203502	-2.56332	0.0103677	0.117697
YOL092W	866.253	-0.542949	0.180128	-3.01425	0.00257618	0.0459409
YOL091W	99.1432	-0.999247	0.301965	-3.30915	0.000935798	0.021466
YOL090W	334.222	-0.117507	0.217561	-0.540111	0.58912	0.885893
YOL089C	245.256	-0.169925	0.226614	-0.749846	0.453347	0.824178
YOL088C	754.338	-0.0244808	0.189872	-0.128933	0.897411	0.974922
YOL080C	48.1899	-0.207628	0.425169	-0.488342	0.625308	0.905583
YOL078W	266.569	-0.291981	0.214864	-1.35891	0.174176	0.564805
YOL077C	344.055	-0.904319	0.215429	-4.19776	2.69568e-05	0.00138868
YOL076W	182.456	-0.492148	0.279083	-1.76345	0.0778253	0.387757
YOL070C	546.179	-0.0181512	0.182009	-0.099727	0.920561	0.983166
YOL066C	450.699	-0.112298	0.200382	-0.56042	0.575193	0.879797
YOL064C	568.431	-0.435005	0.183698	-2.36804	0.0178825	0.165444
YOL061W	1643.74	-0.599406	0.183843	-3.26043	0.00111244	0.024168
YOL058W	1622.94	-0.815575	0.171932	-4.74359	2.09961e-06	0.000162242
YOL056W	160.487	-0.250781	0.250641	-1.00056	0.31704	0.722719
tG(GCC)O1	0.660309	-2.50388	3.55861	-0.703611	0.481675	0.84133
YOL054W	514.734	-0.0243776	0.185881	-0.131146	0.89566	0.974185
snR81	43.6966	-0.418287	0.432765	-0.966544	0.333772	0.735046
YOL050C	17.1008	-0.153025	0.651015	-0.235057	0.814165	0.950115
YOL046C	1.63772	-0.843001	1.99282	-0.42302	0.672281	0.91986
YOL044W	596.903	-0.0606409	0.179219	-0.338362	0.73509	0.933828
YOL041C	128.771	-0.834519	0.2829	-2.94987	0.00317904	0.0535085
YOL040C	7429.78	-0.200099	0.182513	-1.09635	0.272924	0.686011
YOL039W	6179.38	-0.239576	0.187346	-1.27879	0.20097	0.603272
YOL038C-A	71.4567	-0.136914	0.367251	-0.372808	0.709292	0.929024
YOL038W	2414.47	-0.0403185	0.157174	-0.256521	0.797549	0.944075
YOL037C	9.39665	-0.757753	0.952333	-0.795681	0.426218	0.806198
YOL034W	211.496	-0.463611	0.260263	-1.78132	0.0748599	0.381309
YOL031C	196.551	-0.334097	0.232319	-1.4381	0.150406	0.533381
YOL029C	109.48	-0.331681	0.289208	-1.14686	0.25144	0.662967
YOL028C	109.93	-0.704135	0.291137	-2.41856	0.0155819	0.15356
YOL027C	743.036	-0.140364	0.182589	-0.76874	0.442047	0.818829
tS(GCU)O	1.43189	-2.47908	2.62152	-0.945662	0.344321	0.744241
YOL024W	16.7422	-0.481933	0.64231	-0.750311	0.453067	0.824178
YOL023W	210.384	-0.0330446	0.230236	-0.143525	0.885876	0.969497
YOL022C	566.171	-0.400561	0.1894	-2.11489	0.0344392	0.245554
tG(GCC)O2	4.94785	-0.271854	1.25947	-0.215847	0.829107	0.955239
YOL021C	673.091	-0.123852	0.216218	-0.57281	0.566773	0.879184
YOL020W	1776.39	-0.387862	0.182723	-2.12268	0.0337808	0.242566
tY(GUA)O	1.29101	-0.632195	2.42587	-0.260605	0.794397	0.942675
YOL019W-A	3.97487	-0.801485	1.35971	-0.589451	0.555559	0.876756
YOL019W	420.446	-0.426068	0.273847	-1.55586	0.119741	0.482939
YOL017W	301.058	-0.193293	0.21635	-0.893428	0.371628	0.766017
YOL016C	13732.6	-0.744078	0.159225	-4.67314	2.96631e-06	0.000214584
YOL015W	235.287	-0.638844	0.239305	-2.66958	0.0075947	0.0979961
YOL014W	1034.46	-1.17108	0.191242	-6.12357	9.15026e-10	2.70529e-07
YOL013W-A	4.54642	-0.12551	1.47212	-0.0852581	0.932056	0.986517
YOL012C	2756.64	-0.0189747	0.150149	-0.126373	0.899437	0.975337
YOL011W	1261.6	-0.0119686	0.217255	-0.05509	0.956067	0.994988
YOL010W	487.77	-0.405252	0.218699	-1.85302	0.0638798	0.346703
YOL009C	497.814	-0.015792	0.186127	-0.0848451	0.932385	0.986517
YOL007C	363.01	-0.182954	0.218772	-0.836279	0.402998	0.789965
YOL006C	379.833	-0.529596	0.241751	-2.19067	0.0284756	0.220153
YOL005C	1088.04	-0.153896	0.201071	-0.765383	0.444044	0.820512
YOL003C	560.561	-0.150417	0.199103	-0.755471	0.449966	0.82274
YOL002C	610.479	-0.0597045	0.189654	-0.314808	0.752907	0.936257
YOR001W	485.079	-0.219487	0.203295	-1.07964	0.280301	0.691843
YOR004W	160.282	-0.261932	0.263672	-0.993399	0.320516	0.727327
YOR008C-A	19.8757	-0.147036	0.607195	-0.242157	0.808659	0.947459
YOR011W	416.829	-0.0368059	0.226061	-0.162814	0.870665	0.966923
tT(AGU)O2	2.70015	-0.959532	1.57319	-0.609929	0.541909	0.87136
YOR011W-A	63.3004	-0.0580628	0.364219	-0.159417	0.87334	0.966923
YOR016C	701.041	-0.196948	0.207014	-0.951374	0.341414	0.742918
YOR017W	256.286	-0.26407	0.236859	-1.11488	0.264901	0.676608
YOR019W	1361.43	-0.0350114	0.160017	-0.218799	0.826807	0.955239
YOR021C	832.645	-0.0509246	0.190874	-0.266797	0.789625	0.941799
YOR022C	369.404	-0.0380477	0.214364	-0.177492	0.859122	0.965976
YOR024W	3.21643	-0.606411	1.80983	-0.335065	0.737576	0.933908
YOR026W	407.952	-0.386359	0.190412	-2.02907	0.0424511	0.27466
YOR036W	2230.85	-0.196695	0.193769	-1.0151	0.310056	0.717869
YOR039W	951.268	-0.0139354	0.181086	-0.0769547	0.93866	0.989441
YOR040W	2346.71	-0.102523	0.162487	-0.630962	0.528066	0.866293
snR9	217.937	-0.00840235	0.275553	-0.0304927	0.975674	0.998962
YOR041C	15.2482	-0.30737	0.726095	-0.423319	0.672062	0.91986
snR62	165.208	-0.0565783	0.283582	-0.199513	0.841862	0.961788
YOR043W	1825.51	-0.0353138	0.159601	-0.221264	0.824887	0.954429
YOR045W	3365.58	-0.0419378	0.165981	-0.252666	0.800526	0.945258
YOR046C	602.07	-0.465518	0.194929	-2.38814	0.0169339	0.160376
YOR047C	61.9585	-0.226815	0.361189	-0.627968	0.530025	0.866293
YOR048C	385.209	-0.342	0.204903	-1.66908	0.095101	0.429719
YOR051C	359.688	-0.129747	0.198508	-0.653611	0.513362	0.856233
YOR056C	548.046	-0.248457	0.188591	-1.31744	0.187691	0.584267
YOR057W	534.099	-0.0225955	0.19527	-0.115714	0.907879	0.978103
YOR058C	302.219	-0.09276	0.261189	-0.355145	0.722481	0.931879
tK(UUU)O	6.6972	-0.909089	1.12633	-0.807124	0.419595	0.804184
YOR061W	959.331	-0.271957	0.23181	-1.17319	0.24072	0.648667
YOR063W	12400.2	-0.232776	0.208821	-1.11472	0.264972	0.676608
YOR067C	608.561	-0.25364	0.182588	-1.38914	0.16479	0.554956
YOR072W-A	32.153	-0.0358471	0.494962	-0.072424	0.942265	0.991424
YOR073W	73.2693	-0.226785	0.353217	-0.642056	0.520837	0.863405
YOR074C	334.406	-0.154622	0.207974	-0.743468	0.457198	0.825245
YOR076C	114.852	-0.776969	0.331715	-2.34228	0.0191663	0.173082
YOR077W	102.543	-0.536508	0.305667	-1.7552	0.0792243	0.391951
YOR078W	184.797	-0.88642	0.241088	-3.67675	0.000236228	0.00764927
YOR079C	137.947	-0.542293	0.281255	-1.92812	0.0538403	0.316338
YOR080W	233.125	-0.0935745	0.220904	-0.423598	0.671859	0.91986
YOR082C	0.479363	-1.34959	4.09866	-0.329276	0.741947	0.934274
YOR087W	820.61	-0.228727	0.184811	-1.23763	0.215854	0.620035
YOR089C	1476.21	-0.0911876	0.173176	-0.526559	0.5985	0.889837
YOR091W	336.369	-0.695006	0.229129	-3.03325	0.00241933	0.0441548
YOR093C	361.789	-0.0500371	0.213993	-0.233826	0.81512	0.950704
YOR094W	273.031	-0.224307	0.216546	-1.03584	0.300278	0.707177
YOR095C	791.405	-0.594194	0.18267	-3.25282	0.00114266	0.0245371
YOR096W	3917.93	-0.70571	0.16947	-4.16421	3.12439e-05	0.00156219
YOR099W	3799.31	-0.282314	0.175683	-1.60695	0.108065	0.457178
YOR103C	31.7873	-0.526209	0.472736	-1.11311	0.26566	0.677103
YOR105W	16.6687	-0.70524	0.683715	-1.03148	0.302315	0.70961
YOR106W	218.938	-0.124108	0.25234	-0.491827	0.622842	0.90479
YOR107W	198.135	-0.348051	0.300144	-1.15961	0.246206	0.655787
YOR108W	630.866	-1.84444	0.234671	-7.85969	3.85097e-15	2.18222e-12
YOR113W	478.788	-0.155856	0.189551	-0.822237	0.410942	0.796127
YOR114W	243.102	-0.206894	0.227153	-0.91081	0.362396	0.760359
YOR115C	554.77	-0.00658044	0.193041	-0.0340883	0.972807	0.998731
YOR119C	508.455	-0.0710886	0.192273	-0.369727	0.711586	0.929024
YOR122C	14015.6	-0.197594	0.201652	-0.979879	0.327146	0.729197
YOR123C	777.839	-0.31748	0.237583	-1.33629	0.181454	0.575557
YOR124C	1289.1	-0.0376047	0.179729	-0.20923	0.834269	0.957635
YOR130C	637.872	-0.450379	0.201881	-2.23091	0.025687	0.206957
tD(GUC)O	5.85728	-0.233346	1.12742	-0.206974	0.83603	0.958502
YOR133W	3963.13	-0.606649	0.209332	-2.89801	0.00375534	0.0602271
YOR139C	7.48302	-0.615665	1.09087	-0.564382	0.572494	0.879453
tG(CCC)O	1.45333	-1.44613	2.36005	-0.612756	0.540038	0.869776
YOR143C	113.333	-0.19956	0.354936	-0.56224	0.573952	0.87952
YOR144C	110.844	-0.237827	0.297193	-0.800244	0.423569	0.805163
YOR145C	655.6	-0.489459	0.208881	-2.34324	0.0191171	0.173082
YOR146W	0.330155	-1.48447	4.66156	-0.31845	0.750144	0.936257
YOR147W	1034.36	-0.227923	0.203472	-1.12017	0.262641	0.67571
YOR150W	1202.43	-0.104207	0.162715	-0.640426	0.521896	0.864066
YOR151C	1411.82	-0.122096	0.177782	-0.686773	0.492226	0.845893
YOR154W	262.518	-0.346526	0.244256	-1.4187	0.155988	0.543678
YOR158W	844.996	-0.368832	0.228706	-1.61269	0.106811	0.456514
YOR159C	302.775	-0.208652	0.211887	-0.984732	0.324756	0.729197
YOR161C-C	44.6244	-0.359703	0.434439	-0.827973	0.407686	0.793209
YOR162C	858.761	-0.035948	0.173784	-0.206855	0.836123	0.958502
YOR165W	1014.87	-0.0557601	0.163562	-0.34091	0.733171	0.933828
YOR166C	171.775	-0.186704	0.277308	-0.673274	0.500773	0.850009
YOR167C	6551.6	-0.619403	0.194111	-3.19097	0.00141796	0.0288686
YOR168W	716.863	-0.184456	0.203755	-0.905282	0.365316	0.762071
YOR169C	0.504912	-2.39132	3.61568	-0.661374	0.508372	0.853823
YOR171C	487.403	-0.0314833	0.228794	-0.137606	0.890552	0.971408
YOR172W	548.953	-0.00788313	0.195712	-0.0402792	0.967871	0.99769
YOR174W	557.799	-0.208443	0.195499	-1.06621	0.286328	0.69736
YOR177C	86.2628	-0.0156089	0.339385	-0.0459918	0.963317	0.997192
YOR179C	732.732	-0.0628358	0.180023	-0.349043	0.727057	0.93209
YOR180C	339.483	-0.171512	0.237763	-0.721356	0.47069	0.831998
YOR182C	1797.83	-0.523731	0.168463	-3.10889	0.00187792	0.0362781
YOR188W	239.458	-0.0905017	0.229942	-0.393584	0.693888	0.927582
YOR192C-C	51.6319	-0.141138	0.400063	-0.352789	0.724247	0.931951
YOR192C-B	24.7769	-0.16224	0.559104	-0.290178	0.77168	0.941088
YOR193W	355.37	-0.117776	0.253585	-0.464443	0.64233	0.909211
YOR194C	605.867	-0.143633	0.200069	-0.717916	0.472809	0.833878
YOR195W	123.113	-0.376476	0.356205	-1.05691	0.290553	0.700128
YOR196C	1331.94	-0.428115	0.158259	-2.70516	0.00682723	0.091931
YOR198C	754.426	-0.493818	0.214507	-2.3021	0.0213295	0.185712
YOR201C	717.6	-0.469373	0.173588	-2.70396	0.00685189	0.0920807
YOR202W	1407.67	-0.62861	0.211133	-2.97731	0.00290788	0.0501529
YOR203W	34.5184	-1.41998	0.491524	-2.88894	0.00386537	0.0615563
YOR204W	2853.74	-0.317134	0.160523	-1.97563	0.0481964	0.294726
YOR205C	226.358	-0.399121	0.2262	-1.76446	0.0776537	0.387757
YOR206W	264.032	-1.46901	0.290018	-5.06523	4.07902e-07	4.47376e-05
YOR207C	758.107	-0.13376	0.193446	-0.691455	0.489279	0.845085
YOR208W	401.63	-0.29572	0.195755	-1.51066	0.130875	0.500814
YOR209C	2473.87	-0.188813	0.193249	-0.977049	0.328545	0.730816
YOR210W	590.99	-0.362804	0.176025	-2.0611	0.0392938	0.263752
YOR212W	1095.72	-0.306447	0.162397	-1.88702	0.0591574	0.33218
YOR213C	749.38	-0.241873	0.171079	-1.41381	0.157418	0.544749
YOR214C	50.6188	-0.221185	0.38491	-0.574641	0.565534	0.879184
YOR216C	118.609	-0.59963	0.369383	-1.62333	0.10452	0.451426
YOR217W	353.831	-0.132986	0.227825	-0.583719	0.55941	0.877101
YOR219C	1245.11	-0.338672	0.182115	-1.85966	0.0629337	0.345097
YOR220W	6074.22	-0.142094	0.147235	-0.965082	0.334504	0.735046
YOR222W	1563.78	-0.393596	0.182449	-2.15728	0.0309835	0.230106
snR35	114.979	-0.103575	0.301896	-0.343083	0.731536	0.933828
YOR224C	676.787	-0.438927	0.191234	-2.29523	0.02172	0.18767
YOR229W	469.627	-0.152135	0.189343	-0.803485	0.421694	0.804376
YOR232W	1263.03	-0.0561683	0.160112	-0.350806	0.725734	0.93209
YOR233W	269.725	-0.117275	0.260129	-0.450834	0.652109	0.914658
YOR234C	1234.49	-0.463788	0.167611	-2.76705	0.00565668	0.0813223
YOR235W	11.9077	-0.420757	0.815858	-0.515723	0.606048	0.894536
YOR236W	451.681	-0.0657476	0.188437	-0.348911	0.727156	0.93209
YOR238W	256.33	-0.523676	0.225731	-2.31991	0.0203455	0.179209
YOR239W	818.368	-0.296749	0.19854	-1.49466	0.135003	0.510013
YOR242C	79.0267	-0.346929	0.337063	-1.02927	0.303352	0.710492
YOR243C	381.114	-0.568849	0.209475	-2.71559	0.0066157	0.0897939
YOR244W	438.919	-0.384458	0.231903	-1.65784	0.0973498	0.435457
YOR246C	1966.1	-0.622726	0.213223	-2.92054	0.00349423	0.0569803
YOR247W	3153.09	-0.0925661	0.183486	-0.504485	0.613921	0.899069
YOR248W	31.9345	-0.127765	0.478403	-0.267065	0.789419	0.941799
YOR249C	391.933	-0.0810317	0.218166	-0.371423	0.710323	0.929024
YOR250C	485.474	-0.0362757	0.219566	-0.165215	0.868775	0.966923
YOR251C	1727.7	-0.0521127	0.189116	-0.27556	0.782886	0.941348
YOR252W	243.869	-0.514016	0.238909	-2.15152	0.0314354	0.231594
YOR253W	615.913	-0.317715	0.17502	-1.8153	0.0694775	0.364058
YOR254C	945.494	-0.627925	0.180006	-3.48836	0.000485991	0.0134839
YOR255W	2.32325	-3.33494	2.06673	-1.61363	0.106608	0.455932
YOR260W	499.321	-0.122777	0.204527	-0.600299	0.548307	0.874054
YOR261C	2214.32	-0.206013	0.210272	-0.979747	0.327211	0.729197
YOR265W	463.609	-0.234199	0.196544	-1.19159	0.233424	0.639659
YOR266W	256.578	-0.279536	0.221292	-1.2632	0.206517	0.610307
YOR268C	16.8348	-0.684534	0.678843	-1.00838	0.31327	0.72138
YOR269W	209.338	-0.0933615	0.237889	-0.392458	0.69472	0.928213
YOR270C	4041.58	-0.00377168	0.158352	-0.0238183	0.980998	0.999974
YOR271C	995.448	-0.328082	0.203768	-1.61007	0.107382	0.457178
YOR272W	408.945	-0.8028	0.211088	-3.80315	0.000142869	0.00517727
YOR275C	695.646	-0.123722	0.209288	-0.591158	0.554414	0.876341
YOR276W	417.058	-0.480038	0.191054	-2.51257	0.0119854	0.129357
YOR277C	0.626253	-2.84956	3.57772	-0.796475	0.425756	0.805577
snR31	364.83	-0.277767	0.284603	-0.975982	0.329073	0.731752
YOR279C	162.435	-0.184938	0.264377	-0.699522	0.484226	0.842512
YOR281C	299.69	-0.17789	0.238868	-0.74472	0.456441	0.82504
YOR284W	360.793	-0.140416	0.202269	-0.694208	0.487552	0.845078
YOR286W	1395.76	-0.0434519	0.165444	-0.262638	0.79283	0.942195
YOR287C	68.9353	-1.24974	0.360149	-3.47006	0.00052034	0.0139854
YOR288C	1078.02	-0.0818841	0.167597	-0.488578	0.625141	0.905583
YOR293W	3443.79	-0.375802	0.171085	-2.19658	0.0280505	0.218504
YOR294W	437.463	-0.722115	0.20236	-3.56846	0.000359085	0.0106628
YOR295W	210.407	-0.310067	0.229283	-1.35233	0.176269	0.567534
YOR300W	6.4103	-1.01939	1.05631	-0.965055	0.334517	0.735046
YOR301W	680.668	-0.0438284	0.22658	-0.193434	0.846619	0.96271
YOR302W	118.496	-0.0730163	0.378566	-0.192876	0.847056	0.962735
YOR304C-A	395.825	-0.244618	0.198633	-1.2315	0.218134	0.622329
YOR305W	358.995	-0.11505	0.216965	-0.530272	0.595924	0.889491
YOR308C	77.8332	-0.359963	0.33035	-1.08964	0.275871	0.687628
YOR309C	23.5173	-1.30847	0.603956	-2.1665	0.0302734	0.227468
YOR310C	263.668	-1.17485	0.227484	-5.16455	2.41017e-07	2.97985e-05
YOR311C	1086.84	-0.0628131	0.172699	-0.363714	0.716072	0.929024
YOR312C	2771.11	-0.494447	0.152593	-3.24029	0.00119407	0.0250608
YOR313C	46.8486	-1.15742	0.40587	-2.8517	0.00434857	0.0663011
YOR314W	14.4469	-1.71758	0.805485	-2.13235	0.0329781	0.239584
YOR314W-A	1.76548	-0.403594	1.98264	-0.203564	0.838694	0.959959
YOR315W	220.001	-1.29428	0.283743	-4.56144	5.08034e-06	0.000342043
YOR318C	385.838	-0.135807	0.221116	-0.614191	0.539089	0.869776
YOR319W	227.141	-0.14283	0.237802	-0.600627	0.548089	0.874054
YOR320C	632.928	-0.069031	0.185999	-0.371137	0.710536	0.929024
YOR323C	2659.83	-0.063829	0.185049	-0.344931	0.730146	0.933828
YOR324C	458.824	-0.234588	0.18735	-1.25214	0.210519	0.612811
YOR326W	1120.74	-0.204129	0.18187	-1.12239	0.261697	0.675348
YOR327C	3265.55	-0.0655044	0.163122	-0.401568	0.688002	0.925261
YOR334W	129.182	-0.162512	0.27543	-0.59003	0.55517	0.876721
YOR335C	1887.1	-0.439108	0.178438	-2.46084	0.0138611	0.142584
YOR337W	343.654	-0.289595	0.271554	-1.06644	0.286227	0.69736
YOR340C	133.173	-1.20186	0.287273	-4.18368	2.8683e-05	0.00145555
YOR341W	699.003	-1.01367	0.229272	-4.42126	9.81292e-06	0.000590512
YOR342C	367.999	-0.334193	0.229812	-1.4542	0.145891	0.526571
YOR343W-B	40.6043	-0.161641	0.439688	-0.367626	0.713152	0.929024
tM(CAU)O2	1.69316	-1.50711	2.21192	-0.681356	0.495646	0.84693
YOR344C	359.243	-0.415434	0.312332	-1.3301	0.183484	0.576568
YOR345C	2.28148	-1.66951	1.85786	-0.898622	0.368854	0.765006
YOR346W	464.696	-0.114765	0.2174	-0.527899	0.59757	0.889837
YOR350C	577.394	-0.0112943	0.187401	-0.0602678	0.951942	0.994381
YOR351C	44.6498	-0.663248	0.44811	-1.4801	0.138847	0.515932
YOR352W	709.068	-0.0130924	0.199936	-0.0654827	0.94779	0.994155
YOR354C	804.807	-0.106535	0.186661	-0.570743	0.568174	0.879184
YOR355W	298.817	-0.137509	0.217588	-0.631969	0.527407	0.866293
YOR356W	2094.75	-0.022994	0.169688	-0.135508	0.89221	0.972436
YOR359W	185.981	-0.258629	0.295563	-0.875038	0.381553	0.774958
YOR360C	669.509	-0.200803	0.240881	-0.833618	0.404496	0.790424
YOR361C	1522.49	-0.413533	0.176988	-2.33651	0.0194649	0.174619
YOR364W	9.00713	-0.38732	0.913341	-0.424069	0.671515	0.91986
YOR365C	196.641	-0.110635	0.265705	-0.416382	0.677131	0.92177
YOR366W	1.59989	-4.31985	2.63832	-1.63735	0.101558	0.444437
YOR368W	223.177	-0.525184	0.235502	-2.23006	0.0257434	0.20704
YOR369C	9883.62	-0.744354	0.192167	-3.87348	0.000107291	0.00409876
YOR374W	31816.2	-0.179882	0.184983	-0.97243	0.330837	0.732798
YOR375C	5665.7	-0.469768	0.159495	-2.94534	0.00322599	0.0540535
YOR376W	77.9379	-0.104819	0.363455	-0.288397	0.773043	0.941088
YOR378W	192.438	-0.0376248	0.290971	-0.129308	0.897114	0.974922
YOR381W-A	12.6534	-0.361721	0.751993	-0.481016	0.630505	0.905973
YOR385W	1495.17	-1.78138	0.202202	-8.80988	1.25275e-18	1.21696e-15
YOR388C	88.1969	-1.34509	0.341998	-3.93304	8.38787e-05	0.00338125
YOR390W	65.62	-0.762545	0.369513	-2.06365	0.039051	0.263081
YGL263W	166.043	-0.282569	0.264585	-1.06797	0.285534	0.696674
YGL262W	96.2937	-0.0966435	0.302311	-0.319682	0.749209	0.936257
YGL258W	66.159	-0.0628775	0.355676	-0.176783	0.859679	0.966003
YGL257C	1112.78	-0.21922	0.168315	-1.30244	0.192766	0.590721
YGL256W	866.956	-0.375654	0.185528	-2.02478	0.0428898	0.275887
YGL255W	2063.12	-0.32257	0.199343	-1.61817	0.105627	0.453735
YGL253W	5046.37	-0.116318	0.161444	-0.720484	0.471227	0.832513
YGL249W	33.9586	-0.270471	0.47366	-0.571023	0.567984	0.879184
YGL246C	669.354	-0.0564802	0.174554	-0.323569	0.746264	0.935685
YGL244W	359.041	-0.406656	0.244785	-1.66128	0.0966576	0.433843
YGL243W	401.411	-0.307449	0.192255	-1.59917	0.109782	0.458744
YGL238W	831.94	-0.141778	0.17766	-0.798026	0.424855	0.805413
YGL236C	488.946	-0.690197	0.217885	-3.16772	0.00153641	0.0308189
YGL235W	2.38482	-0.875298	1.71045	-0.511735	0.608837	0.896123
YGL234W	2682.06	-0.291498	0.200302	-1.45529	0.145589	0.525959
YGL232W	387.425	-0.231098	0.210377	-1.09849	0.271989	0.68425
YGL229C	315.991	-0.0926744	0.2234	-0.414837	0.678262	0.92177
YGL228W	1497.83	-0.0247003	0.175073	-0.141085	0.887803	0.969497
YGL226C-A	804.557	-0.282135	0.176648	-1.59716	0.110231	0.459014
tV(AAC)G3	13.6104	-0.72267	0.726093	-0.995286	0.319597	0.727086
YGL225W	1337.92	-0.83273	0.169727	-4.9063	9.28126e-07	8.09136e-05
YGL224C	422.912	-0.154015	0.192755	-0.799021	0.424278	0.805163
YGL223C	577.665	-0.161411	0.189362	-0.852394	0.393996	0.782925
YGL220W	1728.2	-0.0234721	0.207488	-0.113125	0.909931	0.97904
YGL215W	656.638	-0.361507	0.177238	-2.03967	0.041383	0.270845
YGL214W	2.88506	-2.12094	1.62198	-1.30762	0.191002	0.589133
tH(GUG)G1	4.09207	-0.7215	1.29113	-0.558812	0.57629	0.879797
YGL202W	3085.12	-0.244849	0.200198	-1.22304	0.221315	0.624298
YGL200C	6873.32	-0.192126	0.208616	-0.920955	0.357074	0.755007
YGL198W	1590.27	-0.0574633	0.233164	-0.24645	0.805334	0.947124
RME2	66.4812	-0.0106847	0.364992	-0.0292738	0.976646	0.998962
YGL189C	8341.31	-0.347235	0.146425	-2.37142	0.0177198	0.164835
YGL180W	245.388	-0.20297	0.236773	-0.857235	0.391315	0.781974
YGL178W	189.556	-0.477013	0.276514	-1.7251	0.0845102	0.401586
YGL177W	13.2618	-0.266516	0.754155	-0.353397	0.723791	0.931951
YGL176C	222.909	-0.0644378	0.226433	-0.284578	0.775967	0.941088
YGL175C	34.3243	-0.48384	0.489772	-0.987889	0.323207	0.729197
YGL174W	119.665	-0.444511	0.291053	-1.52725	0.126698	0.493159
YGL172W	766.255	-0.190779	0.170903	-1.1163	0.264295	0.676608
YGL171W	123.345	-1.15802	0.31158	-3.7166	0.000201919	0.00676378
YGL170C	49.0515	-0.53076	0.405945	-1.30747	0.191054	0.589133
tK(CUU)G2	0.316996	-1.34756	4.74155	-0.284203	0.776255	0.941088
YGL169W	263.313	-0.329906	0.252607	-1.306	0.191551	0.589388
YGL168W	210.248	-0.0278662	0.246232	-0.11317	0.909895	0.97904
YGL166W	1603.32	-0.178231	0.195743	-0.910537	0.362539	0.760359
YGL165C	185.766	-0.441916	0.25698	-1.71965	0.0854963	0.404575
YGL164C	463.375	-0.334323	0.237388	-1.40834	0.15903	0.546994
YGL159W	336.69	-0.132572	0.200582	-0.660937	0.508653	0.853823
tL(CAA)G1	11.5561	-0.688661	0.757869	-0.908681	0.363519	0.760359
YGL155W	551.096	-0.0220868	0.199048	-0.110962	0.911646	0.979827
YGL153W	170.549	-0.0359942	0.296217	-0.121513	0.903285	0.976214
YGL151W	388.657	-0.138938	0.202568	-0.685882	0.492787	0.845893
YGL149W	6.55081	-0.319625	1.09279	-0.292486	0.769915	0.941088
YGL148W	1518.34	-0.925567	0.187484	-4.93677	7.94265e-07	7.10658e-05
YGL147C	1859.12	-0.427729	0.17036	-2.51074	0.0120478	0.129357
YGL145W	249.345	-0.586202	0.246091	-2.38205	0.0172165	0.161926
YGL142C	437.305	-0.251992	0.193194	-1.30435	0.192116	0.59051
YGL140C	971.22	-0.00414691	0.175665	-0.0236069	0.981166	0.999974
YGL139W	433.316	-0.122821	0.20027	-0.613278	0.539693	0.869776
YGL138C	0.654889	-1.45645	3.44664	-0.422573	0.672607	0.91986
YGL135W	4198.46	-0.672769	0.172525	-3.89954	9.63773e-05	0.00374495
YGL127C	474.507	-0.206951	0.204411	-1.01243	0.311335	0.719605
YGL126W	3086.7	-0.472014	0.205924	-2.29218	0.0218954	0.188467
YGL125W	1212.06	-0.149517	0.163319	-0.915492	0.359933	0.757788
YGL123W	4556.87	-0.477219	0.190267	-2.50815	0.0121365	0.129557
YGL120C	515.309	-0.532804	0.27018	-1.97203	0.0486057	0.295898
tW(CCA)G1	3.18811	-0.516043	1.38596	-0.372337	0.709642	0.929024
YGL118C	11.2923	-0.122232	0.777462	-0.15722	0.875072	0.966923
YGL117W	944.514	-0.491871	0.164365	-2.99256	0.0027665	0.0483605
YGL116W	581.291	-0.162297	0.175718	-0.92362	0.355684	0.75327
YGL113W	141.495	-0.236515	0.296933	-0.796525	0.425727	0.805577
YGL111W	414.49	-0.15968	0.20682	-0.772069	0.440074	0.81673
YGL110C	400.41	-0.32997	0.214199	-1.54048	0.123443	0.489271
YGL108C	122.446	-0.206122	0.311652	-0.661384	0.508366	0.853823
YGL107C	519.259	-0.0456625	0.192484	-0.237228	0.81248	0.949616
YGL106W	2139.01	-0.141945	0.162139	-0.875453	0.381328	0.774939
YGL105W	2658.64	-0.101394	0.163651	-0.619574	0.535538	0.869283
YGL103W	406.238	-1.08546	0.205914	-5.27144	1.3536e-07	1.91759e-05
YGL102C	46.1951	-1.0353	0.405184	-2.55512	0.010615	0.119904
YGL101W	514.452	-0.123883	0.190331	-0.650881	0.515123	0.857698
YGL100W	1143.45	-0.0595015	0.164838	-0.360971	0.718121	0.929608
YGL099W	241.316	-0.344855	0.285607	-1.20744	0.227261	0.633092
YGL097W	1056.05	-0.227991	0.166749	-1.36727	0.171539	0.561381
tE(UUC)G1	10.5162	-1.27937	0.89584	-1.42812	0.153257	0.538254
YGL095C	797.249	-0.0554054	0.190911	-0.290215	0.771651	0.941088
YGL094C	466.787	-0.139855	0.198604	-0.704189	0.481315	0.84133
YGL089C	99.4867	-0.126852	0.335686	-0.377887	0.705514	0.929024
YGL086W	202.011	-0.148128	0.252502	-0.58664	0.557445	0.876756
YGL085W	511.238	-0.0243299	0.183285	-0.132743	0.894397	0.973883
YGL081W	297.252	-0.125987	0.206191	-0.611018	0.541188	0.871024
YGL080W	1130.26	-0.283734	0.167233	-1.69664	0.0897646	0.414841
YGL078C	307.487	-1.11389	0.233746	-4.76538	1.88499e-06	0.000152594
YGL077C	1478.53	-0.417381	0.192925	-2.16344	0.0305076	0.228203
YGL076C	5444.19	-0.428333	0.160715	-2.66517	0.00769501	0.0986263
snR39	40.9499	-0.489165	0.473775	-1.03248	0.301846	0.708998
snR39B	30.4059	-0.421826	0.491564	-0.858129	0.390821	0.781576
YGL075C	138.452	-0.452989	0.270526	-1.67447	0.0940378	0.42773
YGL070C	551.962	-0.425053	0.200923	-2.1155	0.0343875	0.245554
YGL068W	683.517	-0.0276926	0.235538	-0.117571	0.906407	0.977568
YGL066W	392.412	-0.132839	0.216826	-0.612653	0.540106	0.869776
YGL064C	97.3377	-0.189652	0.314051	-0.603888	0.545918	0.874054
YGL063W	750.881	-0.313641	0.225591	-1.39031	0.164434	0.554751
YGL061C	151.831	-0.486457	0.28152	-1.72797	0.0839944	0.401417
YGL060W	205.3	-0.0236553	0.266058	-0.0889104	0.929153	0.985423
YGL058W	523.985	-0.057148	0.18532	-0.308375	0.757797	0.936948
YGL057C	188.081	-0.105915	0.236115	-0.448572	0.653741	0.914658
tE(UUC)G2	1.71202	-1.9823	2.2648	-0.875266	0.381429	0.774939
tR(UCU)G1	6.36309	-0.770135	1.0657	-0.722656	0.469891	0.831106
YGL049C	732.488	-0.240874	0.196187	-1.22777	0.219532	0.622945
tV(AAC)G1	9.35918	-0.68266	0.877739	-0.777748	0.436718	0.815174
YGL041W-A	370.976	-0.0249879	0.203864	-0.122571	0.902447	0.976189
YGL036W	498.484	-0.118513	0.212436	-0.557878	0.576928	0.879797
YGL034C	16.2802	-0.0579593	0.687438	-0.0843121	0.932808	0.986517
YGL033W	35.5739	-0.657571	0.459455	-1.4312	0.152374	0.536305
YGL032C	517.975	-0.0900084	0.19192	-0.46899	0.639077	0.908387
YGL031C	3517.8	-0.36586	0.15908	-2.29985	0.0214568	0.186105
YGL030W	14673.1	-0.425224	0.195587	-2.17409	0.029698	0.225387
YGL029W	132.091	-0.841561	0.28608	-2.9417	0.00326417	0.0542414
tF(GAA)G	4.46742	-3.23082	1.80832	-1.78664	0.0739963	0.378603
YGL028C	705.375	-0.142561	0.202503	-0.703993	0.481437	0.84133
YGL026C	3155.61	-0.442212	0.222283	-1.98941	0.0466557	0.290647
YGL022W	3896.74	-0.0555824	0.185957	-0.2989	0.765016	0.939724
YGL021W	446.477	-0.0694491	0.216971	-0.320085	0.748904	0.936257
YGL020C	719.955	-0.0637603	0.171852	-0.371019	0.710624	0.929024
YGL016W	340.294	-0.712372	0.203388	-3.50253	0.000460856	0.0130034
YGL015C	5.33821	-0.376004	1.1402	-0.32977	0.741573	0.934274
YGL013C	301.729	-0.277023	0.216666	-1.27857	0.201047	0.603272
YGL012W	4091.14	-0.0371867	0.198744	-0.187108	0.851576	0.963102
YGL008C	12422.6	-0.0497377	0.190399	-0.261229	0.793916	0.942663
YGL007C-A	45.1538	-0.0676432	0.413467	-0.1636	0.870046	0.966923
YGL007W	98.0134	-0.354204	0.324439	-1.09174	0.274946	0.686801
YGL006W-A	21.4613	-0.533798	0.583121	-0.915417	0.359973	0.757788
YGL006W	8538.03	-0.463753	0.144964	-3.19909	0.00137861	0.0281518
YGR001C	630.003	-0.191372	0.176894	-1.08185	0.279319	0.690938
YGR003W	382.285	-0.349251	0.208668	-1.67372	0.0941863	0.427862
YGR004W	316.285	-0.105283	0.201679	-0.52203	0.60165	0.891333
YGR009C	846.885	-0.250425	0.188663	-1.32737	0.184387	0.578336
YGR012W	799.876	-0.0482715	0.180915	-0.266818	0.789609	0.941799
YGR014W	839.092	-0.0614864	0.212922	-0.288775	0.772754	0.941088
YGR016W	152.328	-0.109798	0.256925	-0.427352	0.669123	0.91986
YGR017W	543.001	-0.187393	0.190956	-0.981337	0.326426	0.729197
YGR020C	1814.91	-0.144082	0.154666	-0.931566	0.351561	0.750106
YGR024C	1579.88	-0.216128	0.156838	-1.37803	0.168193	0.560368
YGR026W	1465.22	-0.0403975	0.188144	-0.214715	0.829989	0.955239
YGR027C	12027	-0.615943	0.193105	-3.18968	0.00142428	0.0289108
YGR027W-B	95.2376	-0.247876	0.345149	-0.718172	0.472651	0.833878
YGR029W	1429.46	-0.181945	0.169875	-1.07105	0.284145	0.694993
snR46	125.411	-0.455962	0.308337	-1.47878	0.1392	0.516389
YGR030C	178.84	-0.516028	0.277534	-1.85933	0.0629803	0.345097
YGR031W	1925.84	-0.196376	0.186689	-1.05189	0.29285	0.70218
YGR033C	1025.54	-0.0903421	0.177756	-0.508236	0.611288	0.897982
YGR034W	3060.37	-0.729882	0.161995	-4.50558	6.61905e-06	0.000436986
YGR035W-A	224.556	-0.00522192	0.228147	-0.0228884	0.981739	0.999974
YGR036C	394.731	-0.0534301	0.193731	-0.275795	0.782705	0.941348
YGR037C	4112.13	-0.248484	0.165531	-1.50114	0.13332	0.506745
YGR038W	442.609	-0.146751	0.189778	-0.773276	0.439359	0.816072
tS(AGA)G	0.820648	-0.9932	2.95856	-0.335704	0.737094	0.933908
YGR039W	52.7011	-0.045594	0.375949	-0.121277	0.903472	0.976248
YGR040W	331.356	-0.109202	0.207585	-0.526061	0.598846	0.889837
YGR042W	468.008	-0.194516	0.200989	-0.967796	0.333146	0.735046
YGR045C	84.46	-0.394773	0.362424	-1.08926	0.276041	0.687628
YGR047C	396.749	-0.237762	0.196238	-1.2116	0.225665	0.630453
YGR049W	238.03	-0.48705	0.233705	-2.08404	0.0371564	0.255216
YGR050C	482.449	-0.359332	0.224475	-1.60077	0.109429	0.458334
YGR051C	492.757	-0.0863688	0.193708	-0.44587	0.655691	0.914658
YGR055W	1446.53	-0.16122	0.171283	-0.941253	0.346575	0.746505
YGR056W	338.703	-0.0618153	0.201644	-0.306557	0.759181	0.937479
YGR057C	637.164	-0.335569	0.190244	-1.76389	0.0777506	0.387757
YGR058W	248.648	-0.203651	0.234492	-0.868477	0.385133	0.777066
YGR059W	66.0308	-0.0897553	0.375929	-0.238756	0.811295	0.948883
snR48	30.0131	-1.17315	0.542034	-2.16434	0.0304383	0.228203
YGR061C	2025.91	-0.0935609	0.246177	-0.380056	0.703904	0.929024
YGR063C	199.676	-0.334907	0.259723	-1.28948	0.197231	0.597403
YGR064W	6.33285	-0.24398	0.999723	-0.244048	0.807194	0.947312
YGR065C	619.801	-0.125501	0.192913	-0.65056	0.51533	0.857832
YGR071C	208.813	-0.205573	0.247992	-0.828952	0.407131	0.792583
YGR072W	267.636	-0.655896	0.271317	-2.41746	0.0156295	0.153807
YGR073C	0.451496	-2.26651	4.0638	-0.557732	0.577027	0.879797
YGR074W	72.4566	-0.272807	0.339449	-0.803676	0.421584	0.804376
YGR075C	285.788	-0.281009	0.215487	-1.30407	0.192211	0.59051
YGR076C	243.386	-0.227756	0.216709	-1.05098	0.29327	0.702443
YGR078C	405.771	-0.00958104	0.22566	-0.0424578	0.966134	0.997556
YGR079W	529.123	-0.194561	0.243037	-0.800542	0.423397	0.805163
YGR081C	102.106	-0.717886	0.300402	-2.38976	0.0168596	0.160119
YGR082W	1193.21	-0.0223737	0.174167	-0.128461	0.897784	0.974922
YGR083C	355.996	-0.445321	0.2161	-2.06072	0.0393301	0.263752
YGR084C	379.689	-0.0955561	0.237714	-0.40198	0.687699	0.925261
YGR085C	1392.7	-0.627415	0.166989	-3.75722	0.000171815	0.00595039
YGR089W	169.83	-0.487965	0.338474	-1.44166	0.149399	0.53223
YGR090W	192.473	-0.217497	0.257287	-0.84535	0.397916	0.785749
YGR091W	231.637	-0.101535	0.23884	-0.425117	0.670751	0.91986
YGR093W	337.371	-0.322318	0.221026	-1.45829	0.144762	0.525283
YGR094W	1790.72	-0.452225	0.177387	-2.54937	0.0107919	0.121614
YGR095C	304.795	-0.0236964	0.245767	-0.096418	0.923189	0.984037
YGR098C	229.068	-0.0911817	0.238251	-0.382712	0.701933	0.929024
YGR103W	367.119	-1.2482	0.222547	-5.6087	2.03849e-08	4.47152e-06
YGR105W	821.01	-0.0114127	0.196115	-0.0581939	0.953594	0.994608
YGR106C	2448.9	-0.102361	0.150874	-0.678456	0.497483	0.848053
tL(GAG)G	10.7215	-1.8369	0.975139	-1.88373	0.0596018	0.333299
tK(UUU)G2	2.80806	-0.532653	1.70889	-0.311695	0.755272	0.936257
YGR107W	43.1265	-0.0720075	0.419297	-0.171734	0.863647	0.966166
YGR109C	47.8188	-0.647912	0.399559	-1.62157	0.104896	0.451604
YGR109W-B	537.829	-0.206357	0.186439	-1.10684	0.268365	0.680037
YGR113W	587.652	-0.0129639	0.187948	-0.0689759	0.945009	0.993362
YGR116W	993.297	-0.217247	0.175031	-1.24119	0.214536	0.617893
YGR117C	457.621	-0.0348243	0.216944	-0.160522	0.87247	0.966923
YGR118W	7128.39	-0.0787222	0.182756	-0.43075	0.66665	0.918833
YGR119C	938.575	-0.217272	0.173447	-1.25267	0.210326	0.612811
YGR120C	351.529	-0.23178	0.221021	-1.04868	0.294327	0.702501
tN(GUU)G	7.58652	-0.0852981	0.969902	-0.0879451	0.92992	0.985423
YGR121C	3078.69	-0.0116489	0.173776	-0.0670341	0.946555	0.994155
YGR121W-A	39.6682	-0.347222	0.431104	-0.805425	0.420575	0.804376
YGR122W	526.449	-0.0607927	0.23004	-0.264271	0.791571	0.941977
YGR122C-A	100.854	-0.12913	0.293067	-0.440615	0.659491	0.91632
tR(UCU)G3	2.27035	-2.59779	2.06383	-1.25872	0.20813	0.612768
YGR123C	208.206	-0.85193	0.254633	-3.34572	0.000820694	0.0196504
tI(AAU)G	8.01647	-0.485337	0.901745	-0.53822	0.590425	0.887072
YGR124W	2550.93	-0.848505	0.171698	-4.94184	7.73892e-07	7.01662e-05
YGR125W	1177.07	-0.0155702	0.167016	-0.0932261	0.925724	0.984505
YGR128C	133.679	-1.22478	0.334678	-3.65957	0.000252636	0.00814183
YGR129W	141.409	-0.280164	0.282228	-0.992687	0.320863	0.727327
YGR130C	1768.58	-0.110843	0.165514	-0.669691	0.503055	0.850683
YGR133W	858.086	-0.105908	0.188096	-0.56305	0.573401	0.879453
YGR136W	1942.69	-0.0150096	0.158931	-0.0944412	0.924759	0.984094
YGR140W	144.143	-0.0784306	0.271056	-0.289352	0.772312	0.941088
YGR142W	9246.72	-0.369611	0.213775	-1.72897	0.0838144	0.401365
tA(AGC)G	2.15723	-4.0113	2.17387	-1.84524	0.0650033	0.349303
YGR145W	148.812	-1.76802	0.308675	-5.72775	1.01769e-08	2.30676e-06
YGR148C	2758.73	-0.326847	0.15128	-2.16055	0.0307304	0.22888
YGR150C	235.244	-0.552642	0.264872	-2.08645	0.0369379	0.254229
YGR152C	100.567	-0.407725	0.326002	-1.25068	0.211051	0.613243
YGR155W	1729.29	-0.0617421	0.178947	-0.345031	0.730071	0.933828
YGR158C	143.103	-0.461308	0.288745	-1.59763	0.110125	0.459014
YGR159C	1313.94	-0.453119	0.253127	-1.79008	0.0734406	0.376903
YGR160W	0.187916	-1.48918	4.98108	-0.298968	0.764965	0.939724
YGR161C	4501.29	-0.141318	0.158094	-0.893888	0.371382	0.766017
YGR161W-C	3746.06	-0.0307077	0.197202	-0.155717	0.876256	0.966976
YGR162W	514.472	-0.424808	0.219989	-1.93105	0.0534773	0.315932
YGR166W	272.799	-0.0291052	0.215489	-0.135066	0.89256	0.972653
YGR168C	543.479	-0.0917702	0.184764	-0.496688	0.619409	0.902117
YGR169C-A	411.556	-0.580708	0.219429	-2.64645	0.00813412	0.101864
YGR173W	535.193	-0.625696	0.185527	-3.37253	0.000744818	0.0185522
tG(GCC)G1	2.67094	-0.892941	1.8294	-0.488105	0.625476	0.905583
YGR175C	7204.35	-0.0261424	0.159945	-0.163446	0.870167	0.966923
YGR176W	18.1766	-0.595319	0.645036	-0.922924	0.356047	0.753538
YGR177C	181.226	-0.190332	0.245126	-0.776465	0.437474	0.815691
YGR179C	252.542	-0.255437	0.236037	-1.08219	0.279168	0.690938
tL(CAA)G3	6.3972	-0.0827564	1.11798	-0.074023	0.940992	0.990365
YGR181W	1227.95	-0.06534	0.175012	-0.373346	0.708891	0.929024
YGR183C	4831.46	-0.0213303	0.171561	-0.124331	0.901053	0.976189
YGR185C	1187.1	-0.476093	0.165444	-2.87767	0.0040062	0.0633291
YGR187C	253.971	-0.526362	0.226845	-2.32036	0.0203216	0.179209
YGR188C	166.204	-0.682014	0.248057	-2.74942	0.00597004	0.0838028
tW(CCA)G2	0.994092	-0.876374	2.66959	-0.32828	0.7427	0.934274
YGR191W	1167.4	-0.00842407	0.198666	-0.0424033	0.966177	0.997556
YGR195W	502.56	-0.164085	0.18913	-0.867577	0.385626	0.777426
YGR196C	458.856	-0.187167	0.198759	-0.941677	0.346358	0.746505
YGR198W	594.896	-0.0245226	0.193482	-0.126744	0.899143	0.975337
YGR200C	592.729	-0.535697	0.212479	-2.52117	0.0116965	0.12713
YGR203W	1490.38	-0.0441931	0.220723	-0.20022	0.841309	0.961334
YGR204C-A	68.0775	-0.36845	0.375302	-0.981742	0.326227	0.729197
YGR205W	1677.54	-0.211271	0.154417	-1.36819	0.171253	0.561381
YGR208W	235.181	-0.0445187	0.241214	-0.184561	0.853573	0.963568
YGR210C	2651.53	-0.155727	0.199946	-0.778847	0.43607	0.81486
YGR211W	1934.37	-0.0494093	0.172641	-0.286198	0.774727	0.941088
YGR214W	3258	-0.563939	0.161323	-3.49572	0.000472791	0.013285
YGR217W	242.537	-0.373906	0.26083	-1.43353	0.151707	0.535623
snR7-L	9.31797	-0.545758	0.88419	-0.617241	0.537076	0.869776
YGR225W	57.6892	-0.110345	0.384609	-0.286902	0.774187	0.941088
YGR228W	14.8433	-1.25476	0.71406	-1.75722	0.0788805	0.39136
YGR229C	380.023	-0.493378	0.219747	-2.24521	0.0247546	0.202808
YGR230W	739.205	-0.0861515	0.180213	-0.478054	0.632612	0.906601
YGR234W	2011.16	-0.918484	0.16496	-5.56792	2.57794e-08	5.12951e-06
YGR245C	419.972	-1.04225	0.212313	-4.909	9.15414e-07	8.08418e-05
YGR246C	546.62	-0.124679	0.187766	-0.664013	0.506682	0.853769
YGR251W	148.207	-0.546427	0.284735	-1.91908	0.0549746	0.319511
YGR252W	932.906	-0.00566822	0.189906	-0.0298474	0.976189	0.998962
YGR259C	6.67503	-1.05497	1.08666	-0.970845	0.331625	0.734149
YGR260W	3688.14	-0.022617	0.180808	-0.125088	0.900454	0.975946
YGR261C	697.635	-0.0473734	0.190656	-0.248476	0.803766	0.946666
YGR262C	815.137	-0.00945623	0.215566	-0.0438671	0.96501	0.997556
YGR264C	603.106	-0.62451	0.233431	-2.67534	0.00746525	0.0973904
YGR265W	17.4071	-0.989826	0.654603	-1.5121	0.130508	0.500702
YGR268C	1860.19	-0.0420658	0.172502	-0.243857	0.807341	0.947312
YGR269W	58.4888	-0.589263	0.421259	-1.39881	0.161869	0.551821
YGR271W	469.362	-0.00858848	0.19208	-0.044713	0.964336	0.997556
YGR271C-A	111.748	-0.814101	0.304484	-2.6737	0.00750187	0.0973904
YGR274C	302.501	-0.153674	0.205277	-0.748615	0.45409	0.824178
YGR275W	449.451	-0.0707488	0.196215	-0.360568	0.718422	0.929746
YGR276C	483.897	-0.299412	0.219202	-1.36592	0.171964	0.561381
YGR278W	202.986	-0.249695	0.274671	-0.90907	0.363313	0.760359
YGR279C	6741.59	-0.038215	0.206784	-0.184806	0.853381	0.963568
YGR280C	577.377	-0.514647	0.231292	-2.2251	0.0260746	0.207863
YGR282C	15933.3	-0.048316	0.176459	-0.273809	0.784232	0.941799
YGR285C	3663.58	-0.145847	0.190028	-0.767503	0.442782	0.818976
YGR286C	417.568	-0.443794	0.207256	-2.14129	0.0322509	0.234886
YGR287C	184.364	-0.111318	0.234982	-0.473729	0.635693	0.907618
YGR291C	1.86347	-4.45115	2.34038	-1.90189	0.0571857	0.325681
YGR294W	17.9898	-0.125413	0.615409	-0.203788	0.838519	0.959921
YLL064C	1.88803	-3.93873	2.22142	-1.77307	0.0762175	0.385051
YLL062C	341.373	-0.029618	0.199992	-0.148096	0.882267	0.96796
YLL061W	966.183	-0.239873	0.194089	-1.23589	0.216499	0.620922
YLL059C	129.159	-0.394166	0.270434	-1.45753	0.14497	0.525759
YLL058W	876.298	-0.147805	0.188784	-0.782935	0.433665	0.812798
YLL057C	433.959	-0.102685	0.226495	-0.453366	0.650285	0.914658
YLL055W	995.349	-0.0990917	0.173459	-0.571267	0.567818	0.879184
YLL054C	244.142	-0.0933808	0.249267	-0.374621	0.707942	0.929024
YLL047W	4.94871	-0.789252	1.20871	-0.652968	0.513777	0.856504
YLL045C	2279.8	-0.581863	0.194155	-2.99689	0.00272745	0.0480483
YLL042C	183.17	-0.0108586	0.245163	-0.0442914	0.964672	0.997556
YLL041C	12602.9	-0.249891	0.169466	-1.47458	0.140326	0.518527
YLL038C	661.194	-0.142195	0.19213	-0.740099	0.45924	0.825295
YLL037W	1.83436	-0.812963	2.41019	-0.337303	0.735888	0.933835
YLL035W	116.89	-0.688704	0.358795	-1.91949	0.0549221	0.3195
YLL034C	184.217	-0.764948	0.29295	-2.61119	0.0090227	0.108018
YLL032C	162.124	-0.405444	0.266697	-1.52024	0.12845	0.495016
YLL022C	1062.57	-0.0672607	0.216873	-0.310138	0.756456	0.936257
YLL021W	200.267	-0.355315	0.2502	-1.42013	0.155571	0.542503
YLL020C	21.874	-0.452798	0.626624	-0.722599	0.469927	0.831106
YLL017W	332.128	-0.0783604	0.200138	-0.391532	0.695404	0.928213
YLL014W	1524.94	-0.264228	0.208273	-1.26866	0.204561	0.607105
YLL011W	238.147	-1.21703	0.24085	-5.05305	4.34813e-07	4.69323e-05
YLL009C	2105.59	-0.0601164	0.203374	-0.295596	0.767539	0.940408
YLL008W	340.012	-0.900998	0.227495	-3.96052	7.47866e-05	0.00318475
YLL004W	102.757	-0.265746	0.304544	-0.872603	0.382879	0.77603
YLL003W	473.613	-0.17749	0.188926	-0.939465	0.347492	0.7477
YLR002C	220.231	-0.888913	0.246943	-3.59967	0.00031862	0.00980368
YLR003C	137.939	-1.02486	0.295218	-3.47152	0.000517516	0.0139647
YLR005W	1241.22	-0.0572276	0.161735	-0.353835	0.723462	0.931951
YLR008C	728.443	-0.0107257	0.179152	-0.0598694	0.95226	0.994381
YLR009W	372.633	-0.719858	0.207126	-3.47547	0.000509965	0.0138843
YLR012C	13.2609	-0.805358	0.715595	-1.12544	0.260403	0.673286
YLR014C	158.72	-0.672396	0.279128	-2.40892	0.0159999	0.15565
YLR017W	940.326	-0.415275	0.180259	-2.30377	0.0212354	0.185129
YLR018C	499.699	-0.19005	0.202464	-0.938681	0.347894	0.7477
YLR020C	387.638	-0.248994	0.207653	-1.19909	0.230494	0.63609
YLR022C	358.575	-0.222535	0.203132	-1.09552	0.273289	0.686152
YLR023C	1016.55	-0.133286	0.222926	-0.597893	0.549912	0.87454
YLR025W	1292.55	-0.0169602	0.187292	-0.0905551	0.927846	0.985067
YLR026C	349.386	-0.36824	0.196555	-1.87347	0.0610029	0.337801
YLR027C	5507.96	-0.0353944	0.202689	-0.174624	0.861375	0.966166
snR30	476.005	-0.211993	0.285838	-0.741652	0.458298	0.82526
YLR029C	8296.11	-0.228678	0.160328	-1.42631	0.153777	0.538843
YLR030W	332.612	-0.0696008	0.203629	-0.341802	0.7325	0.933828
YLR032W	324.957	-0.177348	0.223009	-0.795251	0.426467	0.806446
YLR033W	468.39	-0.455554	0.221705	-2.05478	0.0399002	0.266001
YLR035C-A	1.1162	-0.872062	2.74116	-0.318137	0.750381	0.936257
YLR038C	6829.4	-0.0368046	0.159471	-0.230791	0.817477	0.951873
YLR039C	271.822	-0.0596577	0.22106	-0.269871	0.787259	0.941799
YLR040C	232.447	-0.138468	0.227992	-0.607339	0.543626	0.873088
YLR042C	174.351	-0.230927	0.259246	-0.890765	0.373055	0.766861
YLR043C	4897.31	-0.204852	0.184616	-1.10961	0.267166	0.679404
YLR045C	469.432	-0.0874516	0.201726	-0.433516	0.66464	0.918282
YLR048W	3370.97	-0.542085	0.182253	-2.97435	0.00293614	0.0504185
YLR050C	928.767	-0.102651	0.198783	-0.516398	0.605576	0.894034
YLR051C	207.422	-0.526517	0.244422	-2.15413	0.0312301	0.231178
YLR052W	251.981	-0.0633228	0.227068	-0.278871	0.780344	0.941348
YLR054C	980.038	-0.370678	0.171069	-2.16683	0.030248	0.227468
YLR057W	296.778	-0.0244616	0.215599	-0.113459	0.909667	0.97904
YLR061W	24.0117	-0.832424	0.565664	-1.47159	0.141132	0.520162
YLR062C	14.1169	-0.963098	0.750998	-1.28242	0.199694	0.600849
YLR063W	108.595	-0.413693	0.309354	-1.33728	0.18113	0.575286
YLR065C	697.259	-0.00789103	0.180483	-0.0437217	0.965126	0.997556
YLR067C	199.551	-0.0835686	0.250153	-0.33407	0.738327	0.933908
YLR068W	107.692	-0.141478	0.285411	-0.495699	0.620107	0.9026
YLR069C	1137.65	-0.0655394	0.178537	-0.367091	0.713551	0.929024
YLR070C	974.263	-0.0593614	0.184832	-0.321164	0.748086	0.936257
YLR071C	414.282	-0.123187	0.193156	-0.637759	0.523631	0.864842
YLR073C	270.068	-0.311349	0.222622	-1.39855	0.161947	0.551821
YLR074C	626.853	-0.00700244	0.203367	-0.0344325	0.972532	0.998731
YLR075W	5561.88	-0.613789	0.165818	-3.70158	0.000214262	0.00710198
YLR076C	34.0425	-0.0168178	0.537191	-0.0313069	0.975025	0.998962
YLR081W	302.065	-0.00692285	0.237841	-0.029107	0.976779	0.998962
YLR082C	473.433	-0.264945	0.189878	-1.39534	0.162913	0.553385
YLR083C	905.791	-0.559097	0.203225	-2.75112	0.00593924	0.0838028
YLR084C	240.696	-0.288255	0.23613	-1.22075	0.222182	0.624967
YLR086W	212.312	-0.19062	0.26941	-0.707545	0.479228	0.840492
YLR088W	542.857	-0.268464	0.180487	-1.48745	0.136897	0.513769
YLR091W	783.685	-0.0827454	0.190891	-0.433469	0.664674	0.918282
YLR096W	363.881	-0.106604	0.227921	-0.467722	0.639983	0.908987
YLR099C	1795.82	-0.0652694	0.168418	-0.387544	0.698353	0.928374
YLR099W-A	2872.02	-0.373309	0.235215	-1.5871	0.11249	0.46553
YLR101C	6.70029	-0.284727	1.11549	-0.255248	0.798531	0.944186
YLR103C	130.148	-0.226157	0.281052	-0.804682	0.421003	0.804376
YLR104W	432.928	-0.250609	0.189658	-1.32137	0.186376	0.581358
YLR105C	492.128	-0.180826	0.188935	-0.957083	0.338526	0.739444
snR79	13.0631	-1.04781	0.741393	-1.4133	0.157569	0.544749
YLR110C	118761	-0.307466	0.230668	-1.33293	0.182554	0.576447
YLR111W	79.5515	-0.156682	0.338075	-0.463452	0.643041	0.909837
YLR112W	279.606	-0.115588	0.2386	-0.484444	0.628071	0.905583
YLR117C	403.519	-0.240812	0.21863	-1.10146	0.270697	0.682546
YLR119W	286.137	-0.0336626	0.218379	-0.154148	0.877493	0.966976
YLR120C	4407.14	-0.487899	0.169984	-2.87027	0.00410125	0.0641114
YLR121C	2448.02	-0.103251	0.176058	-0.586461	0.557566	0.876756
YLR122C	141.312	-0.0439746	0.261468	-0.168184	0.866439	0.966923
YLR123C	43.7057	-0.179759	0.440977	-0.407639	0.683539	0.922784
YLR129W	406.753	-0.753118	0.209127	-3.60124	0.000316697	0.00979672
YLR130C	2568.05	-0.127864	0.195045	-0.65556	0.512107	0.855942
YLR132C	281.603	-0.111147	0.238671	-0.46569	0.641438	0.909211
YLR134W	218.784	-0.290253	0.249158	-1.16493	0.244045	0.653529
YLR135W	231.577	-0.4677	0.231851	-2.01725	0.0436697	0.278568
YLR138W	1042.46	-0.137138	0.178448	-0.768503	0.442189	0.818868
YLR140W	200.62	-0.00909361	0.280253	-0.0324478	0.974115	0.998942
YLR141W	738.234	-0.171265	0.173676	-0.986115	0.324077	0.729197
YLR145W	101.84	-0.402012	0.35895	-1.11997	0.262728	0.67571
YLR146C	262.953	-0.342072	0.237501	-1.4403	0.149783	0.53223
YLR148W	444.847	-0.0270521	0.213863	-0.126493	0.899342	0.975337
YLR149C-A	11.1705	-0.483763	0.907521	-0.53306	0.593992	0.888723
YLR150W	5202.5	-0.090124	0.155832	-0.578341	0.563034	0.878327
YLR154C	503.009	-0.155471	0.187001	-0.831391	0.405753	0.791032
tQ(UUG)L	2.29907	-1.00255	1.91489	-0.523556	0.600587	0.890643
ITS2-1	15.641	-2.00988	0.877661	-2.29004	0.0220189	0.188856
ITS1-1	2.44724	-1.30489	1.72173	-0.757894	0.448515	0.82119
ETS1-1	19.7079	-1.52816	0.623795	-2.44979	0.0142941	0.144513
RDN5-1	169.278	-0.478981	0.344845	-1.38897	0.164841	0.554956
ETS2-2	60.5379	-1.35497	0.398761	-3.39795	0.000678938	0.0170992
ITS2-2	5.30184	-2.00596	1.4393	-1.39371	0.163405	0.553385
ETS1-2	23.1483	-0.468104	0.611436	-0.765581	0.443926	0.820512
RDN5-2	1.51094	-1.46973	2.45276	-0.599214	0.54903	0.874129
YLR157W-D	0.154629	-1.34698	4.99039	-0.269916	0.787225	0.941799
YLR162W	20.4575	-0.140834	0.599094	-0.235078	0.814148	0.950115
YLR162W-A	17.7515	-0.220319	0.644676	-0.341752	0.732537	0.933828
YLR166C	605.667	-0.128181	0.206396	-0.621046	0.534569	0.869283
YLR167W	18967.1	-0.450446	0.202979	-2.21918	0.0264745	0.209821
YLR172C	1288.13	-0.207419	0.241992	-0.857132	0.391372	0.781974
YLR175W	965.351	-0.717881	0.176076	-4.0771	4.56004e-05	0.00212386
YLR179C	4668.34	-0.0562198	0.237611	-0.236604	0.812964	0.949728
YLR181C	746.352	-0.0108804	0.180342	-0.060332	0.951891	0.994381
YLR182W	357.115	-0.273891	0.206736	-1.32484	0.185225	0.58043
YLR183C	256.597	-0.794166	0.215816	-3.67983	0.00023339	0.00763006
YLR184W	1.21119	-0.362156	2.31292	-0.15658	0.875576	0.966923
YLR185W	2629.12	-0.367477	0.176873	-2.07763	0.0377433	0.258204
YLR186W	438.235	-0.501142	0.201809	-2.48325	0.0130191	0.136195
YLR191W	618.892	-0.130365	0.175965	-0.740856	0.458781	0.825295
YLR192C	2507.87	-0.0263706	0.161976	-0.162806	0.870672	0.966923
YLR194C	3227.91	-0.336569	0.162362	-2.07296	0.0381765	0.258823
YLR195C	1006.09	-0.153448	0.171794	-0.893212	0.371743	0.766017
YLR196W	457.953	-0.995187	0.212706	-4.6787	2.88701e-06	0.000211093
YLR197W	506.852	-1.37512	0.213747	-6.43338	1.248e-10	4.46653e-08
YLR198C	20.9842	-1.41775	0.619745	-2.28764	0.0221584	0.18977
YLR200W	298.89	-0.429865	0.247863	-1.73429	0.0828672	0.399829
YLR204W	1556.14	-0.0483102	0.167816	-0.287877	0.773441	0.941088
YLR208W	1575.56	-0.163398	0.163488	-0.99945	0.317577	0.723701
YLR210W	111.985	-0.113151	0.291888	-0.387652	0.698273	0.928374
YLR211C	376.03	-0.202717	0.224369	-0.903499	0.366261	0.762577
YLR212C	725.002	-0.236437	0.176942	-1.33624	0.18147	0.575557
YLR213C	1327.67	-0.0353542	0.173223	-0.204096	0.838278	0.959921
YLR215C	262.487	-0.329278	0.215279	-1.52954	0.12613	0.493098
YLR221C	218.626	-0.778647	0.243272	-3.20072	0.00137083	0.0280772
YLR222C	255.811	-1.15754	0.231412	-5.00207	5.67191e-07	5.75657e-05
YLR222C-A	9.98817	-1.59637	0.919386	-1.73634	0.0825033	0.399367
YLR223C	118.596	-0.649025	0.302082	-2.1485	0.0316737	0.232593
YLR226W	148.571	-0.18985	0.277063	-0.685223	0.493203	0.84606
YLR227C	450.243	-0.111346	0.189706	-0.586943	0.557242	0.876756
tL(UAG)L1	26.911	-0.793414	0.588234	-1.34881	0.177399	0.569016
YLR227W-B	51.1604	-0.445088	0.394705	-1.12765	0.259469	0.672403
YLR232W	26.2199	-0.382985	0.553659	-0.691733	0.489105	0.845085
YLR237W	851.418	-0.0140478	0.226913	-0.0619084	0.950636	0.994381
YLR238W	158.474	-0.223929	0.245641	-0.911612	0.361973	0.760165
YLR243W	210.788	-0.172263	0.236971	-0.726938	0.467264	0.829804
YLR247C	915.087	-0.154223	0.184694	-0.835015	0.403709	0.790023
YLR249W	9553.28	-0.715165	0.513777	-1.39198	0.16393	0.554152
YLR257W	6797.07	-0.266484	0.153676	-1.73407	0.0829059	0.399829
YLR262C	107.345	-0.613071	0.332281	-1.84504	0.0650321	0.349303
YLR262C-A	3119.64	-0.350991	0.211919	-1.65625	0.097672	0.435457
YLR263W	81.1579	-0.42838	0.338146	-1.26685	0.205209	0.607498
YLR264W	1322.48	-0.700043	0.171866	-4.07318	4.63753e-05	0.00214525
YLR264C-A	783.425	-0.696923	0.183685	-3.79413	0.000148162	0.00530265
YLR265C	466.83	-0.187287	0.209118	-0.895607	0.370463	0.765976
YLR269C	17.3171	-0.26213	0.627297	-0.417872	0.676041	0.921631
YLR271W	492.284	-0.185349	0.224516	-0.82555	0.409059	0.794517
YLR272C	282.255	-0.0342766	0.225162	-0.152231	0.879005	0.967033
YLR273C	308.409	-0.0809452	0.256351	-0.315759	0.752186	0.936257
YLR274W	682.921	-0.0905023	0.188024	-0.481334	0.630279	0.905918
YLR276C	260.384	-1.27699	0.240444	-5.31095	1.09056e-07	1.57783e-05
YLR279W	616.194	-0.20547	0.249539	-0.8234	0.410281	0.795526
YLR282C	6.33162	-0.604737	1.11067	-0.544481	0.58611	0.883756
YLR284C	1390.74	-0.00482538	0.162867	-0.0296277	0.976364	0.998962
YLR285W	421.142	-0.159997	0.190949	-0.837905	0.402084	0.789385
YLR287C	230.202	-0.372111	0.234727	-1.5853	0.112899	0.465562
YLR287C-A	5273.43	-0.209651	0.154018	-1.36121	0.173447	0.563866
YLR291C	572.707	-0.109486	0.192952	-0.567428	0.570423	0.879453
YLR293C	2701.76	-0.232182	0.15871	-1.46293	0.143487	0.52233
YLR294C	1531.82	-0.0340237	0.171359	-0.198552	0.842613	0.961788
YLR295C	2608.22	-0.107544	0.195615	-0.549771	0.582476	0.88158
YLR296W	36.9718	-0.356018	0.454597	-0.783151	0.433538	0.812798
YLR298C	401.361	-0.0895805	0.214614	-0.417403	0.676384	0.921631
YLR300W	2631.32	-0.1823	0.177448	-1.02735	0.304257	0.711003
YLR301W	925.07	-0.0360236	0.176549	-0.204043	0.83832	0.959921
YLR307W	218.78	-0.438146	0.236264	-1.85448	0.0636709	0.346703
YLR307C-A	1281.36	-0.211744	0.177401	-1.19359	0.232639	0.638942
YLR308W	10.1794	-1.24765	0.907385	-1.37499	0.169134	0.560433
YLR309C	400.466	-0.43413	0.285635	-1.51988	0.128541	0.495016
YLR310C	841.905	-0.0203001	0.174547	-0.116302	0.907414	0.978103
YLR313C	152.677	-0.337371	0.264888	-1.27364	0.202792	0.606146
YLR314C	1210.11	-0.235054	0.187494	-1.25366	0.209965	0.612811
YLR315W	166.886	-0.101402	0.272265	-0.372439	0.709566	0.929024
YLR316C	351.822	-0.206869	0.228733	-0.904414	0.365776	0.762071
YLR318W	183.353	-0.456198	0.246728	-1.84899	0.0644595	0.3484
YLR319C	398.597	-0.04386	0.204981	-0.213971	0.83057	0.955281
YLR321C	124.436	-0.471428	0.277671	-1.69779	0.0895465	0.414793
YLR322W	1.78711	-0.309662	2.16465	-0.143054	0.886248	0.969497
YLR325C	4641.42	-0.540278	0.159	-3.39796	0.000678891	0.0170992
YLR327C	63246.9	-0.117991	0.161398	-0.73106	0.464743	0.827941
tX(XXX)L	20.1349	-0.0406872	0.638896	-0.0636836	0.949222	0.994256
tD(GUC)L2	0.624993	-0.883293	3.3842	-0.261005	0.794089	0.942675
snR55	42.5993	-0.297912	0.407669	-0.730769	0.464921	0.828041
YLR333C	2433.96	-0.231037	0.1656	-1.39516	0.162969	0.553385
YLR334C	18.6385	-0.0916161	0.655153	-0.139839	0.888787	0.970212
YLR335W	456.514	-0.00634151	0.197285	-0.032144	0.974357	0.998962
YLR336C	228.856	-0.384366	0.231618	-1.65948	0.0970188	0.434603
YLR338W	1.85223	-1.00915	2.02712	-0.497825	0.618608	0.901824
YLR340W	4760.01	-0.219743	0.261891	-0.839063	0.401434	0.788717
YLR341W	66.8154	-0.402385	0.338333	-1.18932	0.234315	0.64067
tR(CCG)L	0.654889	-1.45645	3.44664	-0.422573	0.672607	0.91986
YLR344W	2565.09	-0.493699	0.192974	-2.55837	0.0105165	0.119187
YLR348C	2468.35	-0.0182561	0.20431	-0.0893548	0.9288	0.985423
YLR349W	496.194	-0.477419	0.21729	-2.19716	0.0280093	0.218504
YLR350W	9003.25	-0.213427	0.170335	-1.25299	0.21021	0.612811
YLR355C	4745.81	-0.487893	0.194852	-2.50391	0.0122828	0.130501
YLR357W	228.956	-0.160976	0.255186	-0.63082	0.528158	0.866293
YLR359W	2297.65	-0.29509	0.165531	-1.78269	0.0746373	0.38046
YLR362W	758.207	-0.0727059	0.179208	-0.405707	0.684958	0.923539
YLR363C	303.625	-0.142584	0.213754	-0.667049	0.504741	0.851972
YLR363W-A	147.093	-0.626834	0.26134	-2.39854	0.0164606	0.158621
YLR364W	217.976	-0.408469	0.236057	-1.73038	0.0835618	0.40076
YLR365W	10.768	-2.06927	0.953503	-2.17017	0.0299938	0.226609
YLR367W	2310.55	-0.613585	0.197947	-3.09974	0.00193691	0.0369971
snR44	212.248	-0.362848	0.278425	-1.30322	0.192501	0.590601
YLR372W	1234.38	-0.929765	0.167094	-5.56433	2.63157e-08	5.12951e-06
YLR373C	311.063	-0.333605	0.243494	-1.37008	0.170662	0.561381
YLR375W	3203.39	-0.0213598	0.206062	-0.103657	0.917441	0.982018
YLR376C	157.013	-0.257165	0.252218	-1.01961	0.307913	0.714366
YLR377C	6679.35	-0.860958	0.198775	-4.33132	1.48219e-05	0.000819424
tK(UUU)L	29.097	-0.57651	0.530039	-1.08767	0.276739	0.688053
YLR379W	231.947	-0.111685	0.250935	-0.445077	0.656264	0.914658
YLR383W	283.74	-0.108	0.239591	-0.450767	0.652157	0.914658
YLR384C	1115.02	-0.132874	0.186825	-0.711221	0.476947	0.838445
YLR385C	17.7017	-0.256693	0.621652	-0.412921	0.679665	0.92177
YLR388W	2273.88	-0.230213	0.154774	-1.48742	0.136905	0.513769
snR34	99.7415	-0.357851	0.333978	-1.07148	0.283954	0.694813
YLR389C	889.823	-0.0182108	0.197945	-0.0919992	0.926699	0.984925
YLR392C	556.75	-0.0681635	0.193706	-0.351892	0.724919	0.931951
YLR395C	6073.8	-0.0743616	0.15127	-0.491581	0.623016	0.90485
YLR397C	506.117	-0.328656	0.206701	-1.59001	0.111833	0.463133
YLR399C	1208.47	-0.0975384	0.159741	-0.610602	0.541463	0.871054
YLR400W	32.6139	-0.375163	0.504046	-0.744304	0.456693	0.825245
YLR401C	403.854	-0.145017	0.220721	-0.657015	0.511171	0.855942
YLR404W	139.36	-0.0819625	0.269143	-0.304531	0.760723	0.93818
YLR405W	445.994	-0.427133	0.203041	-2.10367	0.0354068	0.247957
YLR406C	1582.12	-0.273081	0.164879	-1.65625	0.0976704	0.435457
YLR406C-A	11.9761	-0.373817	0.793265	-0.471239	0.63747	0.907654
YLR408C	194.079	-0.083897	0.255713	-0.32809	0.742843	0.934274
YLR409C	351.124	-0.79229	0.229966	-3.44524	0.000570548	0.014922
YLR410W-B	225.77	-0.416417	0.252385	-1.64993	0.0989578	0.439641
YLR411W	164.771	-0.158702	0.252156	-0.62938	0.5291	0.866293
YLR412W	374.046	-0.0483436	0.214475	-0.225405	0.821665	0.953125
YLR412C-A	4.01512	-2.11071	1.53079	-1.37884	0.167945	0.560007
YLR413W	213.927	-0.498768	0.240592	-2.07308	0.0381644	0.258823
YLR414C	9664.67	-0.448194	0.163272	-2.74508	0.00604959	0.0846445
YLR415C	16.9465	-0.222802	0.678373	-0.328436	0.742582	0.934274
YLR416C	6.63016	-1.06247	1.14452	-0.928312	0.353246	0.75123
YLR418C	1028.06	-0.0878952	0.164882	-0.533081	0.593978	0.888723
YLR419W	126.321	-0.412975	0.297333	-1.38893	0.164854	0.554956
YLR423C	270.707	-0.375167	0.270044	-1.38928	0.164747	0.554956
YLR424W	139.866	-0.225992	0.268126	-0.842856	0.399309	0.78636
YLR428C	1.30412	-1.49913	2.5679	-0.583796	0.559357	0.877101
YLR431C	221.149	-0.211509	0.250825	-0.84325	0.399088	0.78636
YLR432W	941.562	-0.509165	0.202809	-2.51057	0.0120537	0.129357
YLR434C	1.79127	-0.679167	2.12754	-0.319226	0.749555	0.936257
YLR435W	174.272	-0.446761	0.26335	-1.69645	0.089801	0.414841
YLR437C	925.265	-0.0913217	0.201325	-0.453603	0.650115	0.914658
YLR437C-A	3.89986	-0.23772	1.23268	-0.192848	0.847078	0.962735
YLR438C-A	1640.97	-0.130657	0.206559	-0.632542	0.527033	0.866293
YLR441C	5049.45	-0.465465	0.150077	-3.10151	0.00192535	0.0369841
YLR442C	217.133	-0.265816	0.258294	-1.02912	0.303422	0.710492
YLR443W	297.369	-0.00869048	0.205861	-0.0422154	0.966327	0.997556
YLR447C	2678.24	-0.0493716	0.154719	-0.319104	0.749648	0.936257
YLR448W	998.061	-0.567664	0.17476	-3.24825	0.00116115	0.0245526
YLR449W	247.978	-0.662752	0.231835	-2.85872	0.00425353	0.0652912
YLR451W	285.992	-0.313899	0.242768	-1.293	0.196011	0.594545
YLR452C	197.832	-0.447523	0.244935	-1.82711	0.0676831	0.358167
YLR453C	118.576	-0.379922	0.28178	-1.34829	0.177565	0.56928
YLR455W	368.081	-0.304713	0.206957	-1.47235	0.140926	0.519684
YLR456W	190.974	-0.114439	0.254793	-0.449144	0.653328	0.914658
YLR457C	178.74	-0.149102	0.258746	-0.576249	0.564447	0.878784
YLR458W	5.2564	-0.8367	1.27527	-0.656095	0.511763	0.855942
YLR459W	405.631	-0.173639	0.198893	-0.873025	0.38265	0.775943
YLR460C	269.933	-0.0887493	0.210901	-0.42081	0.673894	0.920489
YLR462W	16.1936	-0.442596	0.717011	-0.61728	0.53705	0.869776
YLR464W	1.08291	-0.760044	2.90598	-0.261545	0.793672	0.942538
YLR467W	93.6868	-0.424495	0.412891	-1.02811	0.3039	0.710876
YPL283C	2.62634	-0.908068	1.63056	-0.556907	0.577591	0.879797
YPL282C	0.187916	-1.48918	4.98108	-0.298968	0.764965	0.939724
YPL279C	49.7497	-0.224803	0.424124	-0.53004	0.596084	0.889491
YPL276W	134.321	-1.59525	0.322431	-4.94758	7.51433e-07	6.90506e-05
YPL275W	301.406	-1.89674	0.270431	-7.01379	2.31955e-12	1.05153e-09
YPL273W	990.843	-0.915419	0.16702	-5.48088	4.23207e-08	7.379e-06
YPL271W	16030.8	-0.202367	0.182988	-1.1059	0.268768	0.680651
YPL268W	501.585	-0.0212137	0.217145	-0.0976934	0.922176	0.983963
YPL267W	78.6469	-0.713812	0.356255	-2.00366	0.045107	0.284567
YPL266W	376.602	-0.688014	0.204284	-3.36793	0.00075734	0.0186989
YPL264C	348.835	-0.339315	0.225597	-1.50408	0.132562	0.504926
YPL263C	343.946	-0.545235	0.203001	-2.68587	0.00723413	0.0957045
YPL261C	6.48788	-0.945533	1.08885	-0.868377	0.385188	0.777066
YPL260W	1748.07	-0.0992125	0.195675	-0.507026	0.612136	0.898749
YPL255W	216.107	-0.112632	0.246779	-0.456407	0.648097	0.91357
YPL254W	259.986	-0.437933	0.224961	-1.9467	0.0515704	0.308424
YPL253C	72.6282	-0.227255	0.339421	-0.669536	0.503154	0.850683
YPL251W	1.02661	-1.41971	2.71221	-0.523451	0.60066	0.890643
YPL250C	972.836	-0.31852	0.186234	-1.71032	0.0872063	0.409892
YPL249C-A	108.914	-0.443663	0.290418	-1.52767	0.126595	0.493098
YPL246C	2567.36	-0.0451662	0.210451	-0.214617	0.830066	0.955239
YPL245W	490.601	-0.580297	0.202746	-2.86219	0.00420731	0.0648716
YPL244C	1008.4	-0.363348	0.184406	-1.97037	0.0487959	0.296339
YPL243W	1060.12	-0.453354	0.178961	-2.53326	0.0113009	0.124865
YPL241C	320.33	-0.171987	0.207868	-0.827388	0.408017	0.793547
YPL239W	468.959	-0.650866	0.198469	-3.27944	0.00104015	0.0231144
YPL238C	2.55909	-0.391127	1.69544	-0.230693	0.817554	0.951873
YPL235W	995.14	-0.0357048	0.167294	-0.213425	0.830995	0.955328
YPL233W	380.271	-0.085446	0.20351	-0.419862	0.674586	0.920804
YPL231W	5376.96	-0.127577	0.217749	-0.585888	0.557951	0.876756
YPL228W	264.346	-0.317816	0.252508	-1.25864	0.208161	0.612768
YPL227C	192.999	-0.564715	0.267205	-2.11342	0.0345651	0.245726
YPL226W	693.849	-0.202218	0.270302	-0.748118	0.454389	0.824178
YPL225W	3465.02	-0.032049	0.167309	-0.191555	0.848091	0.962803
YPL221W	3259.78	-0.0227086	0.178894	-0.126939	0.898989	0.975337
YPL220W	3114.18	-0.98484	0.192458	-5.11716	3.10171e-07	3.63649e-05
YPL217C	266.107	-0.470394	0.230095	-2.04435	0.0409189	0.270845
YPL216W	488.383	-0.0158763	0.186462	-0.085145	0.932146	0.986517
YPL213W	261.781	-0.154512	0.232762	-0.66382	0.506806	0.853769
YPL212C	459.316	-0.909968	0.218847	-4.15802	3.21023e-05	0.0015934
YPL211W	405.93	-0.936041	0.199383	-4.6947	2.67002e-06	0.000198512
YPL210C	581.565	-0.384638	0.202233	-1.90195	0.0571776	0.325681
YPL209C	45.3613	-0.0484569	0.411444	-0.117773	0.906248	0.977551
YPL207W	1099.6	-0.621397	0.17036	-3.64756	0.000264745	0.00845196
YPL201C	875.544	-0.101895	0.194844	-0.52296	0.601002	0.890956
YPL200W	209.45	-0.165908	0.235827	-0.703515	0.481735	0.84133
YPL198W	289.095	-0.508679	0.223338	-2.27762	0.0227493	0.192887
YPL197C	2.05612	-0.284005	1.71363	-0.165733	0.868367	0.966923
YPL195W	593.079	-0.193587	0.197256	-0.981399	0.326396	0.729197
YPL193W	244.09	-0.546603	0.25262	-2.16373	0.0304848	0.228203
YPL192C	98.6027	-0.451756	0.312136	-1.44731	0.147811	0.531041
YPL190C	682.923	-0.150943	0.20593	-0.732983	0.463569	0.82715
YPL188W	474.067	-0.346427	0.20631	-1.67916	0.0931203	0.42555
YPL187W	19.8035	-0.796204	0.614372	-1.29596	0.194988	0.592986
YPL185W	47.015	-0.2598	0.395501	-0.656889	0.511252	0.855942
YPL183C	336.97	-0.575583	0.214927	-2.67804	0.00740536	0.0968393
YPL182C	30.8648	-0.591039	0.509793	-1.15937	0.246306	0.655787
YPL181W	892.3	-0.102703	0.185097	-0.55486	0.578991	0.8802
YPL180W	559.758	-0.0872087	0.17969	-0.485329	0.627443	0.905583
YPL175W	243.816	-0.346806	0.230897	-1.50199	0.133099	0.506194
YPL174C	155.541	-0.644542	0.277389	-2.3236	0.0201469	0.178152
YPL164C	318.14	-0.199524	0.238446	-0.836768	0.402723	0.789965
YPL163C	986.097	-0.102722	0.210022	-0.489103	0.624769	0.905462
YPL162C	713.846	-0.0295709	0.188932	-0.156516	0.875626	0.966923
YPL161C	267.949	-0.510299	0.236675	-2.15612	0.0310745	0.230433
YPL160W	858.079	-0.219207	0.20829	-1.05241	0.29261	0.70218
YPL157W	342.01	-0.0178056	0.207545	-0.0857915	0.931632	0.986468
YPL156C	828.795	-0.0211848	0.1981	-0.10694	0.914837	0.980747
YPL152W-A	6.93766	-0.727408	1.04961	-0.693027	0.488293	0.845085
YPL149W	2029.97	-0.548226	0.183368	-2.98975	0.00279202	0.0486814
YPL148C	402.151	-0.224587	0.201035	-1.11716	0.263928	0.676561
YPL146C	167.749	-0.993341	0.274103	-3.62397	0.000290114	0.00917569
YPL144W	443.344	-0.128953	0.209151	-0.616555	0.537528	0.869776
snR17b	85.2137	-0.433559	0.360585	-1.20238	0.229218	0.635419
YPL143W	27.813	-0.312463	0.522632	-0.597863	0.549931	0.87454
YPL142C	26.7033	-0.127364	0.557048	-0.228642	0.819148	0.952378
YPL141C	246.553	-0.0838429	0.225678	-0.371516	0.710254	0.929024
YPL134C	7409.41	-0.196476	0.199541	-0.984641	0.324801	0.729197
YPL131W	7234.47	-0.13527	0.186151	-0.726667	0.46743	0.829804
YPL128C	271.317	-0.234355	0.231929	-1.01046	0.312274	0.720282
YPL126W	237.019	-0.642321	0.263321	-2.43931	0.0147155	0.147372
YPL125W	522.675	-0.19075	0.19473	-0.979563	0.327302	0.729197
YPL117C	1221.1	-0.0629842	0.165229	-0.381195	0.703059	0.929024
YPL116W	444.092	-0.158404	0.21269	-0.744768	0.456412	0.82504
YPL115C	344.887	-0.153839	0.227388	-0.676549	0.498692	0.849263
YPL114W	0.350283	-1.48286	4.56406	-0.3249	0.745257	0.935181
YPL112C	599.196	-0.0752338	0.211598	-0.355551	0.722177	0.931664
tM(CAU)P	14.6892	-0.494331	0.719827	-0.686735	0.49225	0.845893
YPL111W	986.295	-0.197352	0.190557	-1.03566	0.300363	0.707177
YPL108W	100.862	-0.00884604	0.314127	-0.0281607	0.977534	0.999513
YPL105C	881.781	-0.106226	0.176336	-0.602405	0.546905	0.874054
YPL098C	2495.6	-0.0126187	0.220572	-0.0572087	0.954379	0.994608
YPL096C-A	386.983	-0.0230782	0.231131	-0.099849	0.920464	0.983166
YPL093W	791.204	-0.799358	0.247739	-3.22662	0.00125263	0.0259692
YPL090C	3513.43	-0.519482	0.156352	-3.32251	0.000892103	0.0208464
YPL086C	376.67	-0.517261	0.221215	-2.33827	0.0193731	0.174486
YPL084W	855.791	-0.00482558	0.175345	-0.0275205	0.978045	0.999513
YPL082C	386.75	-0.205663	0.227828	-0.90271	0.36668	0.762748
YPL081W	428.853	-0.923569	0.207617	-4.44842	8.65029e-06	0.000544648
YPL080C	9.19294	-2.05854	1.07409	-1.91654	0.0552964	0.320013
YPL079W	2591.6	-0.677983	0.167217	-4.05451	5.02387e-05	0.00226241
YPL077C	182.243	-0.0331899	0.253951	-0.130694	0.896018	0.974399
YPL072W	138.778	-0.164318	0.276089	-0.595164	0.551734	0.87536
YPL070W	370.682	-0.0432883	0.262716	-0.164773	0.869123	0.966923
YPL069C	220.443	-0.201582	0.246754	-0.816936	0.413965	0.799251
YPL068C	93.7529	-0.185464	0.308087	-0.601986	0.547183	0.874054
YPL067C	627.664	-0.371775	0.228883	-1.6243	0.104311	0.45122
YPL065W	181.174	-0.431884	0.246697	-1.75066	0.0800037	0.39365
YPL064C	656.652	-0.135654	0.194384	-0.697866	0.485261	0.843208
YPL062W	26.704	-0.0890044	0.574692	-0.154873	0.876921	0.966976
YPL061W	15506.8	-0.0952457	0.163722	-0.581752	0.560734	0.87776
tC(GCA)P1	2.27248	-1.10573	1.78141	-0.620706	0.534793	0.869283
YPL059W	2472.66	-0.0979913	0.18344	-0.534186	0.593213	0.888723
YPL056C	1738.43	-0.0976613	0.191269	-0.510598	0.609633	0.896823
YPL050C	782.654	-0.569748	0.187855	-3.03292	0.00242202	0.0441548
YPL048W	8353.42	-0.0222681	0.210174	-0.105951	0.915621	0.981051
YPL047W	404.128	-0.200249	0.19088	-1.04909	0.294139	0.702501
YPL045W	398.137	-0.0104106	0.194424	-0.0535461	0.957297	0.995203
YPL043W	222.451	-0.941041	0.233265	-4.03422	5.47838e-05	0.00243484
YPL041C	160.358	-0.279351	0.280444	-0.9961	0.319201	0.726672
YPL040C	468.78	-0.0197246	0.206896	-0.0953354	0.924048	0.984037
YPL039W	424.889	-0.0218621	0.192133	-0.113786	0.909408	0.978941
YPL038W-A	3.58065	-0.211241	1.62837	-0.129726	0.896783	0.974765
YPL038W	291.948	-0.21033	0.218207	-0.963904	0.335094	0.735563
YPL037C	4610.46	-0.354849	0.162968	-2.17741	0.02945	0.224345
YPL035C	113.291	-0.175128	0.310076	-0.564791	0.572216	0.879453
YPL034W	138.488	-0.039769	0.271239	-0.14662	0.883432	0.968457
YPL033C	12.0423	-0.290925	0.797094	-0.364982	0.715125	0.929024
YPL030W	193.788	-0.225832	0.280465	-0.805205	0.420702	0.804376
YPL028W	4420.5	-0.074065	0.183177	-0.404336	0.685965	0.924225
YPL027W	140.854	-0.509829	0.267364	-1.90687	0.0565368	0.323884
YPL025C	32.3395	-0.648811	0.472592	-1.37288	0.16979	0.560528
YPL024W	1313.4	-0.0752894	0.166938	-0.451003	0.651987	0.914658
YPL021W	11.0188	-0.925624	0.848809	-1.0905	0.275494	0.687279
YPL020C	315.03	-0.243014	0.236019	-1.02964	0.303179	0.710492
YPL012W	214.274	-1.81223	0.29308	-6.18339	6.27386e-10	1.93919e-07
YPL011C	445.024	-0.234759	0.207509	-1.13132	0.257921	0.669925
YPL009C	434.705	-0.291128	0.21288	-1.36757	0.171448	0.561381
YPL008W	389.611	-0.12376	0.225282	-0.549356	0.582761	0.881597
YPL007C	356.527	-0.11708	0.208156	-0.562463	0.573801	0.87952
YPL001W	154.638	-0.194391	0.271262	-0.716618	0.47361	0.834772
YPR007C	221.556	-0.123793	0.24537	-0.504517	0.613898	0.899069
YPR009W	296.478	-0.0849678	0.267609	-0.317507	0.750859	0.936257
YPR010C	1304.15	-0.986992	0.256175	-3.85281	0.000116771	0.00438699
YPR010C-A	7129.93	-0.0768846	0.174931	-0.439514	0.660289	0.91632
YPR016C	1763.19	-0.229271	0.166707	-1.37529	0.16904	0.560433
YPR017C	404.907	-0.124854	0.227875	-0.547905	0.583757	0.882085
YPR018W	146.598	-0.572783	0.266503	-2.14925	0.0316144	0.232409
YPR020W	2740.1	-0.118273	0.168885	-0.700318	0.483729	0.842512
YPR021C	523.99	-0.0546971	0.194257	-0.28157	0.778273	0.941348
YPR025C	335.19	-0.16173	0.211714	-0.763909	0.444922	0.82077
YPR029C	792.836	-0.229064	0.187513	-1.22159	0.221864	0.624967
YPR031W	260.656	-0.0378037	0.228102	-0.165731	0.868368	0.966923
YPR032W	282.797	-0.0682134	0.250897	-0.271878	0.785716	0.941799
YPR033C	1238.67	-0.341001	0.178509	-1.91027	0.0560988	0.322734
YPR035W	6430.66	-0.222485	0.179842	-1.23712	0.216043	0.620131
YPR036W	7659.21	-0.0492719	0.175081	-0.281423	0.778386	0.941348
YPR036W-A	24271.2	-0.327924	0.228606	-1.43445	0.151443	0.535525
YPR041W	1091.36	-0.491725	0.179682	-2.73664	0.00620705	0.0863148
YPR043W	5.3854	-1.41679	1.14483	-1.23756	0.21588	0.620035
YPR044C	21.0516	-0.674955	0.620359	-1.08801	0.276592	0.68794
YPR046W	85.9734	-0.82184	0.326174	-2.51964	0.0117476	0.127406
YPR048W	252.234	-0.304053	0.218324	-1.39267	0.163721	0.554152
YPR051W	146.359	-0.390704	0.292317	-1.33658	0.181361	0.575557
YPR052C	1817.46	-0.227666	0.158088	-1.44012	0.149833	0.53223
YPR055W	230.912	-0.0957882	0.251611	-0.3807	0.703426	0.929024
YPR056W	401.376	-0.0626258	0.204726	-0.305901	0.75968	0.937479
YPR057W	456.412	-0.313055	0.203795	-1.53613	0.124507	0.491094
YPR058W	497.457	-0.552033	0.200149	-2.75811	0.00581362	0.0826093
YPR059C	6.61431	-1.5591	1.06143	-1.46886	0.141869	0.520412
YPR060C	144.434	-0.390386	0.276568	-1.41154	0.158085	0.544749
YPR064W	73.1216	-0.706437	0.342668	-2.06158	0.0392477	0.263752
YPR066W	758.093	-0.053996	0.176539	-0.305859	0.759712	0.937479
YPR069C	1443.38	-0.282412	0.172467	-1.63748	0.101531	0.444437
YPR070W	220.002	-0.0488738	0.249602	-0.195807	0.844761	0.962219
tS(UGA)P	0.316996	-1.34756	4.74155	-0.284203	0.776255	0.941088
YPR072W	790.631	-0.192401	0.20281	-0.948676	0.342786	0.743433
YPR073C	839.585	-0.132125	0.182289	-0.72481	0.468569	0.830578
YPR074C	2724.94	-0.630994	0.190761	-3.30778	0.000940392	0.021466
YPR076W	1.10512	-0.986124	2.59455	-0.380074	0.70389	0.929024
YPR080W	20791.6	-0.719246	0.220256	-3.2655	0.00109271	0.023892
YPR085C	625.688	-0.111729	0.189198	-0.590541	0.554828	0.876721
YPR087W	11.6933	-0.172496	0.754144	-0.22873	0.819078	0.952378
YPR092W	2.27651	-1.05654	1.76478	-0.598679	0.549387	0.874288
YPR102C	2462.54	-0.361689	0.159057	-2.27396	0.0229685	0.194261
YPR104C	258.639	-0.224531	0.215321	-1.04277	0.297053	0.705092
YPR105C	420.555	-0.0626027	0.207861	-0.301176	0.76328	0.939422
YPR110C	738.358	-0.694801	0.183587	-3.78458	0.000153968	0.00548159
YPR111W	243.869	-0.392293	0.241811	-1.62231	0.104736	0.451604
YPR112C	210.934	-0.985245	0.238422	-4.13237	3.59048e-05	0.00176922
YPR113W	5309.87	-0.0518654	0.221945	-0.233686	0.815229	0.950704
YPR116W	51.8343	-0.998994	0.441669	-2.26186	0.023706	0.19755
YPR118W	693.001	-0.332517	0.175353	-1.89627	0.0579244	0.328467
YPR119W	193.322	-0.0709116	0.249822	-0.283848	0.776527	0.941088
tC(GCA)P2	3.83059	-1.53132	1.43866	-1.06441	0.287144	0.698848
YPR121W	288.105	-0.323168	0.220327	-1.46677	0.14244	0.521212
YPR125W	227.467	-0.0490478	0.272039	-0.180297	0.85692	0.965091
YPR126C	31.5588	-0.104211	0.478166	-0.217939	0.827476	0.955239
YPR128C	730.788	-0.401831	0.196268	-2.04736	0.0406224	0.269758
YPR129W	450.457	-0.192426	0.191251	-1.00615	0.314346	0.721507
YPR131C	299.221	-0.104909	0.204623	-0.512694	0.608166	0.895717
YPR132W	6216.47	-0.308443	0.161936	-1.90472	0.0568168	0.324395
YPR133C	886.065	-0.0546581	0.1876	-0.291354	0.770781	0.941088
YPR133W-A	2522.03	-0.129495	0.180396	-0.717837	0.472858	0.833878
YPR134W	622.202	-0.15073	0.175013	-0.861251	0.3891	0.780591
YPR137W	222.245	-0.669046	0.255535	-2.61821	0.00883913	0.107141
tN(GUU)P	29.4739	-1.01427	0.670918	-1.51177	0.130592	0.500702
YPR138C	2067.88	-0.134476	0.162841	-0.82581	0.408912	0.794457
YPR139C	852.897	-0.207915	0.166685	-1.24736	0.212267	0.615267
YPR141C	155.014	-0.468539	0.306563	-1.52836	0.126424	0.493098
YPR143W	136.773	-0.677825	0.298257	-2.27262	0.023049	0.194285
YPR144C	371.672	-0.35699	0.257192	-1.38803	0.165128	0.555601
snR45	40.2252	-0.887839	0.514141	-1.72684	0.0841967	0.401417
YPR145W	4205.41	-0.774862	0.148383	-5.22205	1.76953e-07	2.35937e-05
YPR145C-A	765.182	-0.123205	0.203476	-0.605502	0.544845	0.873808
YPR146C	319.505	-0.174126	0.261303	-0.666378	0.505169	0.852233
YPR148C	1880.13	-0.052859	0.16968	-0.311522	0.755404	0.936257
YPR152C	690.575	-0.0218479	0.173426	-0.125978	0.899749	0.975494
YPR154W	4950.5	-0.15427	0.19511	-0.790684	0.429128	0.809282
YPR158W	490.828	-0.136312	0.223705	-0.609341	0.542299	0.871423
YPR158C-D	151.721	-0.0877994	0.268334	-0.327202	0.743515	0.934408
tA(AGC)P	1.61575	-0.626641	2.30886	-0.271407	0.786078	0.941799
YPR159W	3237.62	-0.135501	0.186577	-0.726251	0.467685	0.829804
tG(GCC)P2	2.75669	-0.795475	1.5778	-0.504168	0.614143	0.899069
YPR161C	612.525	-0.0719922	0.177408	-0.4058	0.68489	0.923539
YPR163C	2389.21	-0.395273	0.172279	-2.29438	0.0217689	0.187853
YPR164W	309.88	-0.157209	0.213438	-0.736554	0.461394	0.825689
YPR166C	1350.28	-0.0464222	0.173098	-0.268184	0.788558	0.941799
YPR167C	211.449	-0.596405	0.23554	-2.53207	0.011339	0.124968
YPR168W	108.991	-0.633394	0.348184	-1.81914	0.0688908	0.36153
YPR169W	650.367	-0.433005	0.191367	-2.2627	0.0236545	0.19742
tI(AAU)P2	0.154629	-1.34698	4.99039	-0.269916	0.787225	0.941799
YPR170C	112.046	-0.0727363	0.295948	-0.245774	0.805857	0.947303
YPR174C	316.667	-0.255096	0.205431	-1.24176	0.214326	0.617811
YPR175W	243.194	-0.534744	0.233517	-2.28995	0.022024	0.188856
YPR176C	1177.64	-0.0997037	0.183348	-0.543793	0.586584	0.884232
YPR179C	173.267	-0.232083	0.272158	-0.852753	0.393796	0.782758
YPR180W	569.33	-0.0730166	0.197397	-0.369897	0.711459	0.929024
YPR181C	3762.51	-0.0510598	0.193629	-0.263699	0.792012	0.942046
YPR182W	1431.54	-0.222967	0.230685	-0.966543	0.333773	0.735046
YPR183W	3946.22	-0.117939	0.206129	-0.57216	0.567214	0.879184
YPR185W	342.847	-0.369185	0.237518	-1.55435	0.120102	0.48368
YPR186C	76.4204	-0.576094	0.334923	-1.72008	0.0854184	0.404488
YPR187W	1157.71	-0.59799	0.173438	-3.44785	0.000565062	0.0148931
YPR190C	242.089	-0.0234183	0.255561	-0.0916351	0.926988	0.984925
YPR194C	444.35	-0.289647	0.19407	-1.49249	0.135571	0.511305
YPR200C	114.791	-0.512318	0.303435	-1.68839	0.0913354	0.4188
YPR201W	249.553	-0.0483805	0.233928	-0.206818	0.836152	0.958502
YPR202W	71.8036	-0.162084	0.407129	-0.398115	0.690546	0.926016
YML132W	647.015	-0.118612	0.21006	-0.564657	0.572307	0.879453
YML131W	2847.66	-0.0771094	0.154432	-0.499308	0.617562	0.901164
YML130C	822.397	-0.125655	0.177633	-0.707384	0.479328	0.840492
YML125C	850.006	-0.399302	0.179136	-2.22905	0.0258107	0.20704
YML124C	2481.48	-0.246732	0.19847	-1.24317	0.213805	0.617355
YML116W	685.823	-0.139822	0.175184	-0.798143	0.424788	0.805413
YML115C	1470.87	-0.198833	0.162581	-1.22298	0.221339	0.624298
YML113W	400.737	-0.419402	0.214347	-1.95665	0.0503887	0.304301
YML107C	490.425	-0.128412	0.195271	-0.657609	0.51079	0.855942
YML105C	486.518	-0.121502	0.189233	-0.642078	0.520823	0.863405
YML104C	243.046	-0.196455	0.226038	-0.869124	0.38478	0.777066
YML103C	610.093	-0.17953	0.191769	-0.936182	0.34918	0.748085
snR85	46.1947	-0.0410554	0.416323	-0.0986143	0.921445	0.983491
YML102W	1542.01	-0.275006	0.209188	-1.31463	0.188633	0.584642
YML100W-A	232.585	-0.046562	0.320298	-0.145371	0.884418	0.968756
YML099C	403.924	-0.0588584	0.233754	-0.251796	0.801199	0.945333
YML097C	230.02	-0.64528	0.23702	-2.72247	0.00647958	0.0882989
YML096W	321.278	-0.163493	0.217134	-0.75296	0.451474	0.823624
YML094W	105.594	-0.299306	0.291552	-1.0266	0.304611	0.711072
YML093W	127.861	-1.35815	0.285946	-4.74969	2.03725e-06	0.000159233
YML089C	123.7	-0.0558624	0.286335	-0.195095	0.845319	0.962219
ZOD1	0.350283	-1.48286	4.56406	-0.3249	0.745257	0.935181
YML083C	263.905	-0.179411	0.221435	-0.810219	0.417814	0.802128
YML082W	504.07	-0.468559	0.252483	-1.85581	0.0634811	0.346703
YML081C-A	7196.15	-0.0750826	0.169597	-0.442711	0.657975	0.915349
YML081W	519.012	-0.253883	0.185271	-1.37033	0.170584	0.561381
YML080W	181.759	-0.368113	0.261117	-1.40976	0.15861	0.5461
YML077W	210.631	-0.263944	0.230555	-1.14482	0.252284	0.664332
YML074C	1247.51	-0.0870315	0.169946	-0.512112	0.608573	0.895928
YML073C	2136.08	-0.393311	0.163991	-2.39836	0.0164686	0.158621
YML071C	254.164	-0.767541	0.29381	-2.61238	0.00899154	0.108017
YML069W	924.667	-0.155546	0.176949	-0.879045	0.379377	0.773297
YML067C	2076	-0.00975912	0.165024	-0.0591374	0.952843	0.994608
YML065W	270.072	-0.281772	0.256058	-1.10042	0.271147	0.683068
YML063W	4756.68	-0.542069	0.161639	-3.35357	0.000797761	0.0191688
YML062C	418.82	-0.108948	0.229847	-0.474002	0.635498	0.907618
YML061C	360.756	-0.0607169	0.206103	-0.294595	0.768303	0.940515
YML060W	93.9268	-0.462233	0.326862	-1.41415	0.157317	0.544749
YML058W-A	297.688	-0.0859282	0.218158	-0.39388	0.69367	0.927582
YML058W	6367.92	-0.0252553	0.178086	-0.141815	0.887226	0.969497
YML056C	1074.85	-1.05086	0.206299	-5.09387	3.50825e-07	3.91084e-05
snR54	12.2095	-0.155475	0.794481	-0.195694	0.844849	0.962219
YML055W	701.103	-0.0649844	0.177941	-0.365201	0.714961	0.929024
YML053C	305.065	-0.566513	0.241959	-2.34136	0.0192134	0.173278
YML052W	2060.48	-0.0186007	0.194328	-0.0957179	0.923745	0.984037
YML048W	5496.13	-0.100139	0.158681	-0.631072	0.527994	0.866293
YML046W	199.347	-0.564353	0.237789	-2.37333	0.0176284	0.164835
YML043C	84.8112	-0.963778	0.373249	-2.58213	0.00981924	0.113363
tP(UGG)M	26.2866	-0.337793	0.549196	-0.615068	0.53851	0.869776
YML039W	5.66426	-0.0799076	1.05789	-0.0755352	0.939789	0.989864
YML037C	66.5181	-0.437333	0.365943	-1.19508	0.232054	0.637821
YML036W	189.294	-0.114308	0.231921	-0.492875	0.622101	0.904487
YML031W	583.756	-0.0960851	0.200518	-0.479184	0.631808	0.906243
YML027W	740.261	-0.0332812	0.191704	-0.173607	0.862174	0.966166
YML026C	3047.43	-0.425006	0.155509	-2.73301	0.00627591	0.0868732
YML024W	4007.7	-0.514483	0.17522	-2.93622	0.00332237	0.0545703
YML023C	474.968	-0.166345	0.205038	-0.811291	0.417199	0.801852
YML022W	1122.07	-0.734968	0.215908	-3.40407	0.000663894	0.0170871
YML021C	287.387	-0.0820746	0.209762	-0.391274	0.695594	0.928213
YML020W	478.907	-0.0310892	0.214169	-0.145162	0.884583	0.968756
YML019W	697.864	-0.169877	0.171273	-0.991848	0.321272	0.72788
YML018C	279.825	-0.44308	0.249998	-1.77234	0.0763383	0.385375
YML017W	391.389	-0.17921	0.195833	-0.915118	0.36013	0.757788
YML016C	478.408	-0.0572176	0.231359	-0.247311	0.804667	0.946722
YML015C	231.45	-0.526189	0.243265	-2.16303	0.0305389	0.228203
YML014W	488.714	-0.789686	0.207859	-3.79915	0.000145195	0.00522394
YML012C-A	26.3544	-0.359663	0.51547	-0.697738	0.485341	0.843208
YML009W-B	0.187916	-1.48918	4.98108	-0.298968	0.764965	0.939724
YML007W	1801.09	-0.0665515	0.171875	-0.387209	0.698601	0.928374
YML006C	162.687	-0.0732043	0.260312	-0.281217	0.778544	0.941348
tS(AGA)M	1.2641	-1.43361	2.85746	-0.501708	0.615873	0.900254
YML005W	324.488	-0.0437795	0.204731	-0.213839	0.830673	0.955281
YML003W	79.3654	-0.192893	0.340468	-0.566553	0.571018	0.879453
YML001W	2169.32	-0.0262015	0.16031	-0.163443	0.87017	0.966923
YMR001C	388.608	-0.018272	0.206388	-0.0885323	0.929454	0.985423
YMR001C-A	20.9537	-0.270292	0.600992	-0.449743	0.652896	0.914658
YMR002W	5225.11	-0.0379346	0.148335	-0.255737	0.798154	0.944149
YMR003W	235.5	-0.138856	0.224196	-0.619348	0.535687	0.869283
YMR004W	391.97	-0.138637	0.198468	-0.698537	0.484842	0.843203
YMR005W	559.294	-0.232646	0.186991	-1.24415	0.213443	0.616836
YMR006C	668.51	-0.405279	0.204129	-1.9854	0.0470997	0.291586
YMR009W	2580.98	-0.0687129	0.15728	-0.436882	0.662197	0.917656
YMR010W	446.396	-0.0615367	0.217035	-0.283534	0.776768	0.941088
YMR011W	2814.14	-0.234492	0.19163	-1.22368	0.221075	0.624298
YMR012W	912.98	-0.3132	0.18819	-1.66428	0.096057	0.433148
YMR013C	242.637	-0.318807	0.239826	-1.32933	0.183741	0.57684
snR78	25.4062	-0.444541	0.523668	-0.848898	0.395938	0.785089
snR77	20.4768	-0.0896883	0.569572	-0.157466	0.874877	0.966923
snR76	29.117	-0.632899	0.566848	-1.11652	0.264198	0.676608
snR74	3.95873	-0.526998	1.24987	-0.421642	0.673286	0.92027
snR72	8.44034	-0.480616	0.874244	-0.549751	0.58249	0.88158
YMR014W	97.6754	-0.873934	0.353984	-2.46885	0.0135546	0.140292
YMR017W	79.5448	-0.421924	0.323783	-1.30311	0.192539	0.590601
YMR018W	301.907	-0.689591	0.223782	-3.08153	0.0020594	0.038792
YMR021C	629.264	-0.121325	0.194927	-0.62241	0.533672	0.869283
YMR025W	167.141	-0.0915893	0.275954	-0.331901	0.739964	0.934023
YMR028W	273.386	-0.311086	0.252157	-1.2337	0.217314	0.621419
YMR029C	1033.04	-0.0371094	0.200927	-0.184691	0.853471	0.963568
YMR033W	383.465	-0.219176	0.20751	-1.05622	0.290868	0.70039
YMR034C	1314.27	-0.0364089	0.164448	-0.221401	0.82478	0.954429
YMR035W	2183.79	-0.178632	0.175167	-1.01979	0.30783	0.714366
YMR036C	397.085	-0.219956	0.209991	-1.04746	0.29489	0.703103
YMR039C	822.688	-0.399724	0.22661	-1.76393	0.0777439	0.387757
YMR044W	903.127	-0.100111	0.181178	-0.552559	0.580566	0.88043
YMR045C	43.3652	-0.233896	0.424022	-0.551613	0.581213	0.88043
YMR046W-A	12.5452	-0.0815168	0.736047	-0.110749	0.911815	0.979827
tH(GUG)M	2.00781	-2.3873	2.34214	-1.01928	0.308069	0.714484
YMR047C	775.494	-0.204918	0.202836	-1.01026	0.312369	0.720282
YMR049C	268.658	-1.03176	0.243208	-4.24232	2.21224e-05	0.00116614
YMR052W	114.289	-0.266989	0.287693	-0.928033	0.353391	0.75123
YMR052C-A	11.028	-0.299744	0.807731	-0.371094	0.710568	0.929024
YMR055C	243.32	-0.35037	0.224537	-1.56041	0.118662	0.479729
YMR060C	635.183	-0.0948169	0.188308	-0.50352	0.614599	0.899542
YMR061W	971.765	-0.0825304	0.183912	-0.44875	0.653612	0.914658
YMR062C	3300.48	-0.775669	0.188453	-4.11598	3.8554e-05	0.00184625
YMR063W	113.387	-0.199273	0.316743	-0.629132	0.529263	0.866293
YMR064W	652.797	-0.151571	0.221022	-0.685772	0.492857	0.845893
YMR065W	235.803	-0.173078	0.227933	-0.759336	0.447652	0.82077
YMR066W	205.587	-0.466601	0.272607	-1.71162	0.0869663	0.40982
YMR067C	323.6	-0.156606	0.244854	-0.63959	0.522439	0.864066
YMR070W	355.271	-0.356226	0.232613	-1.53141	0.125668	0.493098
YMR072W	3065.71	-0.0858455	0.163271	-0.525786	0.599037	0.889837
YMR073C	490.729	-0.0939169	0.195755	-0.479767	0.631393	0.906141
YMR075W	143.626	-0.756569	0.294033	-2.57307	0.01008	0.115394
YMR079W	1082.73	-0.161723	0.194187	-0.832819	0.404947	0.790424
YMR091C	590.703	-0.0324201	0.179543	-0.18057	0.856705	0.965091
YMR093W	303.243	-0.707749	0.270981	-2.6118	0.00900671	0.108017
tD(GUC)M	1.44356	-0.835571	2.20849	-0.378345	0.705174	0.929024
YMR100W	295.1	-0.207761	0.221454	-0.938169	0.348157	0.7477
YMR101C	77.3559	-0.0606732	0.326227	-0.185984	0.852457	0.963228
YMR102C	678.147	-0.208033	0.176331	-1.17979	0.238083	0.64475
tK(CUU)M	4.9356	-0.795888	1.29449	-0.614828	0.538668	0.869776
YMR108W	4135.77	-0.395525	0.18081	-2.18752	0.0287048	0.221307
YMR111C	248.795	-0.410415	0.236452	-1.73572	0.082613	0.399367
YMR112C	175.241	-0.39605	0.257103	-1.54044	0.123454	0.489271
YMR115W	829.832	-0.0372338	0.185019	-0.201243	0.840509	0.961199
YMR116C	6153.18	-0.721045	0.207882	-3.46853	0.000523311	0.0140099
snR24	8.87764	-0.517198	0.896208	-0.577096	0.563875	0.878784
tL(CAA)M	1.51638	-0.619348	2.23275	-0.277392	0.781479	0.941348
YMR119W-A	32.2011	-0.132982	0.49425	-0.269058	0.787885	0.941799
YMR122W-A	9908.28	-0.345414	0.146827	-2.35253	0.0186462	0.170652
YMR123W	396.022	-0.22081	0.209437	-1.0543	0.291745	0.701166
YMR125W	607.977	-0.446965	0.223307	-2.00157	0.0453305	0.285134
YMR126C	547.137	-0.0437689	0.188353	-0.232377	0.816245	0.951074
YMR128W	228.23	-0.747256	0.228568	-3.26929	0.00107816	0.0237265
YMR129W	368.343	-0.118129	0.20612	-0.573108	0.566572	0.879184
YMR130W	277.345	-0.207773	0.209122	-0.993549	0.320443	0.727327
YMR131C	654.822	-0.664806	0.18616	-3.57116	0.000355402	0.0105997
YMR132C	87.8505	-0.248212	0.335703	-0.739379	0.459677	0.825295
YMR137C	194.578	-0.38202	0.250795	-1.52324	0.1277	0.494949
YMR142C	7229.5	-0.391694	0.186836	-2.09646	0.0360414	0.250339
YMR141W-A	66.6349	-0.0703072	0.383201	-0.183473	0.854427	0.963568
YMR143W	6497.52	-0.336136	0.173074	-1.94215	0.0521184	0.310882
YMR144W	185.384	-0.178074	0.25922	-0.686962	0.492107	0.845893
YMR146C	2723.93	-0.0490367	0.156875	-0.312584	0.754597	0.936257
YMR147W	223.507	-0.676661	0.267145	-2.53293	0.0113113	0.124865
YMR151W	65.1518	-0.119053	0.346998	-0.343094	0.731528	0.933828
YMR153W	362.904	-0.040038	0.202422	-0.197795	0.843206	0.961847
YMR153C-A	22.5218	-0.571752	0.606651	-0.942471	0.345951	0.746505
YMR156C	443.016	-0.130843	0.188529	-0.694022	0.487668	0.845078
YMR158W	458.356	-0.230533	0.222683	-1.03525	0.30055	0.707177
YMR161W	803.403	-0.147649	0.185131	-0.797535	0.42514	0.805504
YMR164C	169.887	-0.202397	0.257558	-0.785833	0.431966	0.811648
YMR167W	338.003	-0.0452397	0.207919	-0.217584	0.827754	0.955239
YMR169C	5672.48	-0.485232	0.184625	-2.6282	0.00858376	0.104981
YMR172W	252.381	-0.186623	0.214806	-0.868799	0.384957	0.777066
YMR172C-A	6.42231	-0.263131	1.08082	-0.243455	0.807653	0.947312
YMR173W	422.994	-0.153225	0.627447	-0.244204	0.807073	0.947312
YMR177W	182.689	-0.592813	0.261618	-2.26594	0.0234548	0.196662
YMR179W	101.76	-0.435335	0.302182	-1.44064	0.149686	0.53223
YMR182W-A	296.751	-0.135124	0.203859	-0.66283	0.50744	0.853823
snR83	607.217	-0.255842	0.214412	-1.19323	0.232781	0.639044
YMR183C	851.85	-0.089093	0.168765	-0.527911	0.597561	0.889837
YMR185W	183.532	-0.739663	0.258055	-2.8663	0.00415296	0.0643283
YMR186W	14947.9	-0.0604205	0.145719	-0.414637	0.678407	0.92177
YMR192W	245.414	-0.0678185	0.23968	-0.282954	0.777212	0.941088
YMR193C-A	84.0862	-0.468977	0.360729	-1.30008	0.193572	0.591061
YMR194W	1167.91	-0.19572	0.163431	-1.19757	0.231084	0.636697
YMR197C	875.478	-0.0577019	0.195003	-0.295903	0.767304	0.940343
YMR198W	210.82	-0.115759	0.245054	-0.47238	0.636655	0.907618
YMR199W	493.119	-0.703105	0.241683	-2.90921	0.00362349	0.0585267
RNA170	43.4054	-0.328737	0.429218	-0.765898	0.443737	0.820395
YMR202W	2799.97	-0.0859824	0.217508	-0.395307	0.692617	0.927307
YMR204C	185.737	-0.0298675	0.242261	-0.123286	0.90188	0.976189
YMR207C	337.78	-0.0344014	0.215119	-0.159918	0.872945	0.966923
YMR208W	830.646	-0.248469	0.168141	-1.47774	0.139476	0.516579
YMR211W	215.034	-0.123762	0.270756	-0.457097	0.647601	0.913535
YMR212C	460.997	-0.438447	0.196123	-2.23557	0.0253802	0.205215
YMR213W	314.592	-0.061284	0.231555	-0.264662	0.79127	0.941977
YMR214W	592.768	-0.0589077	0.213661	-0.275707	0.782773	0.941348
YMR215W	892.403	-0.148071	0.18295	-0.809353	0.418312	0.80263
YMR217W	1745.07	-0.491304	0.238742	-2.05789	0.0396007	0.265305
YMR221C	550.206	-0.213114	0.196094	-1.08679	0.277128	0.688265
YMR223W	215.103	-0.608276	0.253807	-2.39661	0.0165476	0.158932
YMR225C	601.064	-0.200404	0.195298	-1.02615	0.304822	0.711076
YMR229C	384.326	-0.794315	0.227693	-3.48854	0.000485672	0.0134839
YMR230W	2580.44	-0.239604	0.161284	-1.4856	0.137384	0.514317
YMR230W-A	3.70742	-0.211161	1.42106	-0.148594	0.881874	0.967766
YMR231W	219.949	-0.0421228	0.236486	-0.178119	0.858629	0.965976
YMR232W	67.6309	-0.483054	0.36596	-1.31996	0.186847	0.582291
YMR234W	496.704	-0.216106	0.189257	-1.14186	0.25351	0.665744
YMR235C	948.396	-0.0979444	0.173758	-0.563684	0.572969	0.879453
YMR236W	2875.41	-0.0828232	0.200373	-0.413345	0.679354	0.92177
tR(UCU)M1	2.58124	-0.741488	1.75953	-0.421413	0.673453	0.920314
YMR239C	118.147	-0.708307	0.288904	-2.4517	0.0142181	0.144089
YMR240C	269.283	-0.153139	0.227334	-0.673629	0.500547	0.850009
YMR241W	2062.14	-0.0619855	0.164823	-0.376072	0.706863	0.929024
YMR242C	2607.5	-0.534022	0.164323	-3.24984	0.00115469	0.0245371
YMR242W-A	5.27822	-1.37013	1.19202	-1.14941	0.250386	0.6607
YMR244W	78.7776	-0.395883	0.361489	-1.09515	0.273452	0.686152
YMR245W	176.907	-1.1391	0.269366	-4.22882	2.34925e-05	0.00121946
YMR246W	1282.69	-0.395163	0.216581	-1.82455	0.0680689	0.35937
YMR247C	399.394	-0.114317	0.202872	-0.563492	0.5731	0.879453
YMR254C	43.02	-0.680528	0.427145	-1.5932	0.111115	0.461001
YMR255W	1254.46	-0.289999	0.185123	-1.56652	0.117227	0.475339
YMR260C	2283.75	-0.196181	0.166251	-1.18003	0.23799	0.64475
YMR268C	109.835	-0.0322433	0.294445	-0.109505	0.912802	0.980267
YMR269W	77.0914	-1.01076	0.370961	-2.7247	0.00643593	0.0878802
YMR270C	287.286	-0.381969	0.255855	-1.49291	0.13546	0.511305
tQ(CUG)M	0.154629	-1.34698	4.99039	-0.269916	0.787225	0.941799
YMR272W-B	6.05165	-1.08241	1.08401	-0.998522	0.318026	0.724482
YMR274C	127.314	-0.23622	0.280945	-0.840808	0.400456	0.787934
YMR277W	624.649	-0.161185	0.194649	-0.82808	0.407625	0.793209
YMR282C	456.449	-0.0814962	0.193692	-0.420751	0.673937	0.920489
tY(GUA)M2	0.601472	-1.35248	3.53378	-0.382728	0.701922	0.929024
YMR284W	387.864	-0.106294	0.238138	-0.446354	0.655341	0.914658
YMR287C	300.018	-0.0694814	0.230506	-0.30143	0.763086	0.939353
YMR288W	329.037	-0.021541	0.217105	-0.0992193	0.920964	0.983287
YMR290C	332.547	-0.659905	0.227592	-2.89951	0.00373749	0.0600825
YMR292W	824.316	-0.366866	0.202189	-1.81447	0.069606	0.364058
YMR294W	234.138	-0.533679	0.274296	-1.94563	0.0516988	0.30865
YMR294W-A	472	-0.128358	0.203028	-0.632219	0.527243	0.866293
YMR295C	3150.77	-0.0639728	0.155	-0.412728	0.679806	0.92177
YMR297W	23732.7	-0.12238	0.207625	-0.589429	0.555574	0.876756
YMR299C	833.562	-0.0742493	0.166463	-0.446042	0.655567	0.914658
YMR301C	579.264	-0.233178	0.207585	-1.12329	0.261315	0.674874
YMR303C	61472.3	-2.4261	0.227706	-10.6545	1.66048e-26	3.76375e-23
YMR304W	1300.53	-0.0485212	0.174138	-0.278637	0.780524	0.941348
YMR304C-A	568.177	-0.238479	0.220355	-1.08225	0.27914	0.690938
YMR305C	4654.79	-0.372562	0.180742	-2.06129	0.0392754	0.263752
YMR306W	216.136	-0.23427	0.250054	-0.936878	0.348821	0.747788
YMR306C-A	25.2002	-0.249484	0.554342	-0.450054	0.652672	0.914658
YMR307W	5248.62	-0.713404	0.158062	-4.51344	6.37854e-06	0.000425236
YMR308C	958.594	-0.113553	0.206996	-0.548574	0.583298	0.88182
YMR309C	439.702	-0.908987	0.213779	-4.252	2.11874e-05	0.00112558
YMR310C	289.725	-0.325413	0.264848	-1.22868	0.219192	0.622944
YMR312W	284.361	-0.18434	0.234614	-0.785717	0.432033	0.811648
YMR313C	1125.12	-0.00441999	0.163904	-0.026967	0.978486	0.999655
YMR315W-A	109.173	-0.425227	0.295715	-1.43796	0.150445	0.533381
YMR316W	2748.57	-1.02503	0.176044	-5.82256	5.79538e-09	1.45958e-06
YBL108C-A	29.1595	-0.0803654	0.540598	-0.14866	0.881822	0.967766
YBL108W	6.68925	-0.199382	0.976836	-0.20411	0.838267	0.959921
YBL107C	587.288	-0.0782712	0.183286	-0.427045	0.669346	0.91986
YBL103C	509.703	-0.298945	0.197188	-1.51604	0.129509	0.497313
YBL100W-C	35.1445	-0.0970956	0.49161	-0.197505	0.843432	0.961847
YBL100W-B	29.2046	-0.488243	0.491818	-0.992732	0.32084	0.727327
YBL098W	667.496	-0.119603	0.177906	-0.672281	0.501405	0.85005
YBL096C	0.68509	-3.39219	3.34877	-1.01297	0.311076	0.719251
YBL093C	1761.83	-0.1212	0.153927	-0.787385	0.431056	0.810837
YBL092W	5502.37	-0.433332	0.147189	-2.94406	0.00323937	0.0541221
YBL089W	704.465	-0.0142117	0.172635	-0.0823222	0.934391	0.987083
YBL087C	3412.58	-0.542157	0.203849	-2.6596	0.00782341	0.0994377
YBL085W	374.087	-0.289744	0.206442	-1.40351	0.160464	0.550125
YBL082C	591.589	-0.589244	0.223532	-2.63606	0.00838746	0.103888
YBL081W	112.699	-0.323649	0.345024	-0.93805	0.348219	0.7477
YBL079W	548.261	-0.280168	0.181862	-1.54055	0.123426	0.489271
YBL077W	0.495914	-1.00083	3.61687	-0.27671	0.782003	0.941348
YBL076C	1751.45	-0.803078	0.181466	-4.4255	9.62173e-06	0.000584177
YBL072C	6638.53	-0.294329	0.186386	-1.57913	0.114305	0.469087
YBL071W-A	256.254	-0.475973	0.253679	-1.87628	0.0606166	0.337426
YBL071C	254.068	-0.22495	0.261644	-0.859757	0.389923	0.781008
YBL070C	4.08129	-0.733968	1.24383	-0.590085	0.555133	0.876721
YBL067C	722.228	-0.211435	0.203609	-1.03843	0.299069	0.706135
YBL065W	2.55071	-1.50057	1.74249	-0.861164	0.389148	0.780591
YBL063W	119.977	-0.347814	0.277441	-1.25365	0.209969	0.612811
YBL062W	0.154629	-1.34698	4.99039	-0.269916	0.787225	0.941799
YBL060W	350.023	-0.0794241	0.210559	-0.377206	0.706021	0.929024
YBL057C	624.582	-0.185662	0.212474	-0.873808	0.382223	0.775624
YBL054W	244.273	-0.182271	0.258012	-0.706445	0.479911	0.840736
YBL053W	0.691569	-1.10597	3.27022	-0.338193	0.735217	0.933828
YBL052C	200.943	-0.556409	0.263537	-2.11131	0.0347453	0.246105
YBL046W	388.435	-0.0512913	0.206751	-0.248083	0.80407	0.946666
YBL044W	26.8536	-0.113359	0.503273	-0.225243	0.82179	0.953125
YBL040C	1626.55	-0.0663548	0.175394	-0.378319	0.705193	0.929024
YBL039W-B	826.629	-0.0548237	0.175327	-0.312694	0.754514	0.936257
YBL039C	641.714	-1.15663	0.200234	-5.7764	7.63154e-09	1.85337e-06
YBL036C	674.169	-0.0696274	0.187289	-0.371764	0.710068	0.929024
YBL034C	101.429	-0.31012	0.297648	-1.0419	0.297458	0.705092
YBL032W	895.202	-0.147467	0.171177	-0.861489	0.388969	0.780591
YBL031W	79.482	-0.73161	0.345319	-2.11865	0.0341199	0.244227
YBL028C	163.976	-0.815742	0.26316	-3.09979	0.00193656	0.0369971
YBL027W	5103.82	-0.270859	0.15289	-1.77159	0.0764627	0.385448
YBL026W	723.602	-0.140834	0.184509	-0.763292	0.445289	0.82077
YBL024W	310.834	-0.360903	0.254507	-1.41805	0.156176	0.543931
YBL021C	586.944	-0.275289	0.196292	-1.40245	0.160782	0.550512
YBL020W	831.038	-0.337175	0.189788	-1.77659	0.0756363	0.38354
YBL018C	324.687	-0.153966	0.225901	-0.681565	0.495514	0.84693
YBL014C	324.522	-0.204513	0.220278	-0.928434	0.353182	0.75123
YBL013W	97.9367	-0.292991	0.346702	-0.845081	0.398065	0.785749
YBL010C	169.884	-0.280815	0.243741	-1.15211	0.249277	0.659451
YBL009W	219.755	-0.308715	0.236915	-1.30306	0.192553	0.590601
YBL008W-A	0.90947	-0.889858	2.86696	-0.310384	0.756269	0.936257
YBL004W	322.576	-0.864279	0.218399	-3.95734	7.57881e-05	0.00320099
YBL002W	9171.57	-0.0668537	0.172045	-0.388583	0.697584	0.928374
YBR004C	1308.75	-0.693801	0.200863	-3.4541	0.000552125	0.0146088
YBR005W	4769.87	-0.849121	0.162851	-5.2141	1.84712e-07	2.41546e-05
YBR007C	188.872	-0.144188	0.238565	-0.604397	0.54558	0.873928
YBR008C	1283.35	-0.0300283	0.186957	-0.160616	0.872396	0.966923
YBR009C	10262.2	-0.0664756	0.153901	-0.431937	0.665787	0.9187
YBR011C	11229.4	-0.084555	0.17096	-0.494589	0.62089	0.903499
YBR012C	42.6744	-0.0514119	0.425539	-0.120816	0.903837	0.976248
YBR012W-B	12.1945	-1.37856	0.830118	-1.66068	0.0967781	0.434097
YBR014C	790.876	-0.0703565	0.187195	-0.375846	0.707031	0.929024
YBR015C	1906.54	-0.0638233	0.188695	-0.338236	0.735185	0.933828
YBR016W	2768.95	-0.132143	0.150478	-0.87815	0.379862	0.773372
YBR018C	119.722	-0.0469302	0.296323	-0.158375	0.874161	0.966923
YBR021W	431.141	-0.278447	0.215068	-1.29469	0.195427	0.593654
YBR022W	583.112	-0.142806	0.191633	-0.745206	0.456147	0.82504
YBR025C	3131.23	-0.00914076	0.169808	-0.0538299	0.957071	0.995203
YBR028C	426.638	-0.593615	0.205035	-2.89519	0.00378932	0.0606292
YBR030W	283.347	-0.612805	0.240635	-2.54662	0.0108772	0.121653
YBR031W	14449.1	-0.391223	0.221725	-1.76445	0.0776558	0.387757
YBR032W	123.64	-0.0861393	0.277296	-0.31064	0.756074	0.936257
YBR034C	639.466	-0.57443	0.215954	-2.65997	0.00781487	0.0994377
YBR036C	6367.12	-0.0100187	0.164062	-0.0610662	0.951306	0.994381
YBR039W	5423.1	-0.146855	0.212785	-0.690157	0.490096	0.845559
YBR040W	15.9831	-1.03055	0.669989	-1.53815	0.124011	0.489707
YBR043C	1521.83	-0.0556725	0.158913	-0.350333	0.726089	0.93209
YBR045C	234.48	-0.0820073	0.225322	-0.363956	0.715891	0.929024
YBR047W	505.377	-0.243337	0.198827	-1.22386	0.221005	0.624298
YBR048W	3043.68	-0.174312	0.209472	-0.832149	0.405325	0.790424
YBR049C	611.146	-0.407669	0.213585	-1.9087	0.0563014	0.323626
YBR055C	476.838	-0.0683192	0.185432	-0.368432	0.712551	0.929024
tL(UAA)B2	0.959494	-1.4429	3.07223	-0.46966	0.638598	0.908016
tQ(UUG)B	3.42899	-0.786343	1.51813	-0.517969	0.60448	0.892997
YBR056W-A	184.518	-0.62056	0.259383	-2.39245	0.0167364	0.159793
YBR057C	629.538	-0.415523	0.221522	-1.87577	0.060687	0.337426
YBR058C-A	1456.66	-0.0593148	0.196216	-0.302293	0.762429	0.938883
YBR060C	270.052	-0.0165604	0.218913	-0.0756481	0.939699	0.989864
YBR061C	214.169	-0.587862	0.228922	-2.56796	0.0102299	0.116624
YBR064W	1.51636	-1.93228	2.4608	-0.785225	0.432322	0.811648
YBR066C	568.515	-0.137572	0.199299	-0.690278	0.490019	0.845559
YBR067C	8280.63	-0.88781	0.201954	-4.3961	1.10214e-05	0.000646082
YBR069C	3026.59	-0.603384	0.156278	-3.86096	0.00011294	0.00426664
YBR074W	680.443	-0.309231	0.203039	-1.52301	0.127756	0.494949
YBR079C	1226.87	-0.173176	0.204588	-0.846461	0.397295	0.78561
YBR081C	364.367	-0.225707	0.208379	-1.08315	0.27874	0.690938
tR(UCU)B	16.6208	-0.646862	0.659666	-0.98059	0.326795	0.729197
YBR082C	3041.65	-0.0726108	0.169502	-0.428378	0.668376	0.91986
YBR083W	509.85	-0.354976	0.212312	-1.67195	0.0945335	0.428885
YBR084W	638.618	-0.24735	0.200709	-1.23238	0.217808	0.622303
YBR084C-A	4314.46	-0.175475	0.147476	-1.18985	0.234103	0.640347
YBR085W	61.6176	-0.349308	0.360242	-0.969648	0.332222	0.734431
YBR087W	389.468	-0.249048	0.215928	-1.15338	0.248753	0.658948
YBR088C	101.155	-0.671475	0.340871	-1.96988	0.0488524	0.296339
YBR091C	351.186	-0.161506	0.232722	-0.693987	0.48769	0.845078
YBR092C	347.356	-0.450272	0.222461	-2.02405	0.0429653	0.275887
YBR093C	716.843	-0.225172	0.204398	-1.10164	0.27062	0.682546
YBR095C	323.814	-0.0826715	0.222856	-0.370963	0.710665	0.929024
YBR097W	319.03	-0.209269	0.20906	-1.001	0.316827	0.722476
YBR098W	179.004	-0.593652	0.249279	-2.38148	0.0172434	0.161955
YBR104W	295.519	-0.526428	0.217187	-2.42384	0.0153574	0.151788
YBR106W	3776.5	-0.167587	0.163244	-1.02661	0.304606	0.711072
YBR109W-A	12.0377	-0.158304	0.788631	-0.200732	0.840908	0.961199
YBR115C	1515.3	-0.200424	0.199515	-1.00456	0.31511	0.721507
YBR116C	49.6461	-0.136638	0.412415	-0.331311	0.74041	0.934023
YBR118W	31124.8	-0.319718	0.215841	-1.48126	0.138537	0.515815
YBR119W	376.508	-0.0803238	0.206135	-0.389667	0.696783	0.928316
YBR121C	2607.64	-0.368263	0.165227	-2.22883	0.0258254	0.20704
YBR126W-B	435.33	-0.21163	0.23281	-0.909025	0.363337	0.760359
YBR127C	10788.4	-0.0463922	0.186351	-0.248951	0.803399	0.946649
YBR129C	855.727	-0.0660007	0.170001	-0.388237	0.697841	0.928374
YBR130C	235.76	-0.30149	0.247205	-1.2196	0.222617	0.625171
YBR131W	85.6472	-0.307291	0.377109	-0.81486	0.415153	0.799992
YBR135W	437.665	-0.267054	0.195479	-1.36616	0.17189	0.561381
YBR141C	377.425	-0.0553654	0.229896	-0.240828	0.809689	0.948146
YBR142W	122.221	-1.08783	0.307207	-3.54103	0.000398562	0.011682
YBR143C	1517.79	-0.390574	0.180009	-2.16975	0.0300257	0.226609
YBR144C	25.7149	-0.307861	0.536038	-0.574326	0.565747	0.879184
YBR145W	1853.42	-0.406979	0.199583	-2.03915	0.0414353	0.270845
YBR148W	100.438	-0.462759	0.294626	-1.57066	0.116261	0.472999
YBR152W	57.417	-0.253797	0.40196	-0.631398	0.52778	0.866293
YBR153W	311.801	-0.179884	0.205243	-0.876445	0.380788	0.774562
YBR154C	438.211	-0.676024	0.207532	-3.25744	0.00112421	0.0242686
YBR155W	127.071	-0.305807	0.304671	-1.00373	0.31551	0.721507
YBR156C	81.463	-0.771654	0.333062	-2.31685	0.020512	0.180359
YBR158W	1162.58	-0.0349984	0.160857	-0.217574	0.827761	0.955239
YBR162C	10453.4	-0.311143	0.185753	-1.67503	0.0939274	0.42773
YBR162W-A	1679.06	-0.590361	0.227437	-2.59571	0.00943959	0.11054
YBR163W	318.552	-0.302613	0.234981	-1.28782	0.197809	0.597823
YBR166C	421.635	-0.110533	0.194984	-0.566881	0.570795	0.879453
YBR167C	259.454	-0.343373	0.238031	-1.44255	0.149147	0.532172
YBR171W	371.523	-0.317323	0.207514	-1.52916	0.126225	0.493098
YBR172C	435.353	-0.333815	0.190622	-1.75119	0.0799134	0.393491
YBR174C	2.14494	-0.244634	1.69293	-0.144504	0.885103	0.968882
YBR175W	232.884	-0.82726	0.264312	-3.12986	0.00174892	0.0343718
YBR176W	316.266	-0.100539	0.202283	-0.497023	0.619172	0.902117
YBR179C	672.124	-0.0702128	0.213787	-0.328424	0.742591	0.934274
YBR180W	84.9552	-0.159438	0.3257	-0.489525	0.62447	0.905415
YBR181C	3679.3	-0.592817	0.193215	-3.06818	0.00215369	0.0402338
YBR182C	211.445	-0.270359	0.247888	-1.09065	0.275426	0.687279
YBR182C-A	13.7154	-0.256955	0.705527	-0.364203	0.715706	0.929024
YBR185C	432.695	-0.0740795	0.203665	-0.363732	0.716058	0.929024
YBR186W	118.391	-0.302362	0.285197	-1.06019	0.289059	0.700128
YBR187W	1226.31	-0.234787	0.209383	-1.12133	0.262148	0.675485
YBR188C	342.949	-0.137035	0.214705	-0.638248	0.523312	0.864769
YBR189W	4805.46	-0.4674	0.172401	-2.71113	0.00670551	0.0908317
YBR191W	2452.19	-0.51406	0.157405	-3.26584	0.00109141	0.023892
YBR191W-A	5.11374	-1.07625	1.22107	-0.881398	0.378103	0.771638
YBR192W	413.206	-0.124251	0.196661	-0.631804	0.527515	0.866293
YBR196C-A	17.2836	-0.268362	0.729687	-0.367778	0.713039	0.929024
YBR196C-B	46.6322	-0.399582	0.414562	-0.963865	0.335114	0.735563
tE(UUC)B	0.459234	-1.35064	3.85913	-0.349985	0.72635	0.93209
YBR213W	193.783	-0.0711301	0.274978	-0.258676	0.795886	0.94319
YBR215W	212.597	-0.104932	0.242557	-0.432607	0.6653	0.918482
YBR217W	273.112	-0.203848	0.23475	-0.868364	0.385195	0.777066
YBR218C	2953.98	-0.277827	0.208637	-1.33162	0.182983	0.576567
YBR220C	728.646	-0.256439	0.177589	-1.444	0.148739	0.531651
YBR221C	7260.72	-0.0273773	0.177545	-0.1542	0.877452	0.966976
YBR221W-A	5.35155	-0.825038	1.21694	-0.677963	0.497795	0.84816
YBR222C	5488.97	-0.48063	0.202579	-2.37256	0.0176655	0.164835
YBR227C	347.043	-0.243512	0.246587	-0.98753	0.323383	0.729197
YBR230C	12615.9	-0.177574	0.153792	-1.15464	0.248238	0.65861
LSR1	722.272	-0.854764	0.227294	-3.7606	0.000169503	0.00591088
YBR232C	0.593734	-2.27095	3.69753	-0.614182	0.539095	0.869776
YBR233W	104.359	-0.377695	0.306011	-1.23425	0.217109	0.621093
YBR233W-A	205.82	-0.446265	0.25306	-1.76348	0.0778196	0.387757
YBR238C	47.5875	-0.511327	0.473143	-1.0807	0.27983	0.690938
YBR241C	4996.38	-0.0226721	0.211822	-0.107034	0.914762	0.980747
YBR243C	1169.14	-0.263229	0.189801	-1.38687	0.165482	0.555818
YBR244W	310.165	-0.0266793	0.218594	-0.122049	0.90286	0.976189
YBR246W	626.145	-0.0438477	0.20432	-0.214603	0.830077	0.955239
YBR247C	283.316	-0.305422	0.233626	-1.30731	0.191107	0.589133
YBR248C	1125.56	-0.692378	0.213009	-3.25046	0.0011522	0.0245371
YBR249C	2004.19	-1.03347	0.165595	-6.24094	4.34955e-10	1.40843e-07
YBR250W	70.3528	-0.853629	0.34424	-2.47975	0.0131473	0.136909
[truncated: 1,252 more rows]

## Sheet: downRegulated_GOC
	baseMean	log2FoldChange	lfcSE	stat	pvalue	padj
YDL242W	159.804	-0.407263	0.253038	-1.6095	0.107508	0.261091
YDL241W	124.453	-1.19642	0.272808	-4.38558	1.15675e-05	0.00017109
YDL240W	203.753	-0.567717	0.281609	-2.01597	0.0438027	0.136445
YDL239C	140.761	-0.208165	0.265638	-0.783642	0.43325	0.65498
YDL237W	2839.72	-0.0897126	0.174304	-0.514691	0.606769	0.791074
YDL236W	1162.09	-0.247673	0.174765	-1.41717	0.156432	0.34127
YDL235C	506.328	-0.325537	0.200898	-1.62041	0.105145	0.257462
YDL233W	987.872	-0.181914	0.168423	-1.0801	0.280096	0.503818
YDL232W	554.957	-0.900308	0.18867	-4.77187	1.82522e-06	3.50606e-05
YDL231C	1123.16	-0.0966416	0.195652	-0.493947	0.621343	0.799004
YDL230W	1839.83	-0.630169	0.182698	-3.44924	0.000562163	0.00456716
YDL229W	2180.27	-0.151041	0.224216	-0.673642	0.500539	0.709276
YDL228C	0.521699	-0.0778381	3.7107	-0.0209766	0.983264	0.996227
YDL227C	307.413	-2.02955	0.216572	-9.37127	7.16654e-21	1.47674e-18
YDL226C	1192.67	-0.414861	0.166855	-2.48635	0.0129061	0.0546459
YDL225W	382.67	-0.952183	0.260636	-3.65331	0.000258883	0.00246211
YDL219W	318.235	-0.966857	0.221644	-4.36221	1.28757e-05	0.000188695
YDL217C	559.364	-0.137792	0.185834	-0.741481	0.458402	0.674229
YDL216C	407.415	-0.477003	0.217797	-2.19013	0.0285151	0.0991321
YDL213C	268.402	-0.381378	0.238474	-1.59924	0.109767	0.265062
YDL212W	1717.5	-0.350461	0.183905	-1.90567	0.0566935	0.166242
YDL211C	91.3321	-0.0597562	0.311003	-0.19214	0.847633	0.926374
YDL210W	270.412	-0.688815	0.232016	-2.96883	0.00298938	0.0174787
YDL208W	597.884	-0.123146	0.197213	-0.624433	0.532344	0.734862
YDL207W	451.331	-0.147203	0.200964	-0.732485	0.463873	0.678789
YDL206W	708.774	-0.481299	0.196424	-2.4503	0.0142735	0.0590749
YDL205C	798.748	-0.910996	0.172448	-5.28273	1.27273e-07	3.4251e-06
YDL202W	507.611	-0.580975	0.185695	-3.12864	0.00175614	0.0114825
YDL198C	1638.32	-0.678162	0.16138	-4.20226	2.64261e-05	0.000354433
YDL195W	2533.17	-0.205167	0.177344	-1.15689	0.247317	0.464188
YDL193W	1088.72	-0.455412	0.163584	-2.78397	0.00536977	0.0275581
YDL192W	4039.41	-0.691472	0.160566	-4.30648	1.65872e-05	0.000234982
YDL191W	7240.86	-0.465621	0.184621	-2.52204	0.0116678	0.0506646
YDL189W	367.052	-0.0788913	0.212205	-0.371769	0.710065	0.857041
YDL188C	1137.88	-0.476663	0.1655	-2.88013	0.00397506	0.0217636
YDL187C	0.187916	-1.71067	4.98108	-0.343432	0.731273	0.868435
YDL186W	288.296	-0.863871	0.238274	-3.62554	0.000288354	0.0026787
YDL185W	8088.17	-0.0646508	0.15795	-0.409311	0.682311	0.840841
YDL184C	29114	-1.06686	0.241232	-4.42254	9.75458e-06	0.000149059
YDL183C	281.825	-0.141104	0.230545	-0.612045	0.540508	0.741169
YDL181W	5295.67	-0.603271	0.18379	-3.2824	0.00102929	0.00745384
YDL180W	1077.11	-0.222932	0.167719	-1.3292	0.183781	0.379737
YDL179W	321.299	-1.13819	0.22786	-4.99514	5.87917e-07	1.31817e-05
YDL174C	5913.46	-0.412558	0.16068	-2.56758	0.0102412	0.0456954
YDL173W	940.127	-0.302703	0.198261	-1.52679	0.126813	0.292447
YDL172C	0.471624	-0.987244	3.99027	-0.247412	0.804589	0.9015
YDL171C	2269.52	-0.107148	0.207737	-0.515789	0.606002	0.791074
YDL170W	959.704	-0.492199	0.200993	-2.44884	0.0143318	0.0591721
YDL167C	201.525	-0.144486	0.252928	-0.571254	0.567827	0.762849
YDL166C	458.544	-0.230767	0.186295	-1.23872	0.215449	0.423671
YDL165W	728.525	-0.419829	0.18189	-2.30815	0.0209906	0.0790344
YDL161W	731.034	-0.154118	0.216925	-0.710468	0.477414	0.69161
YDL160C	796.637	-0.474656	0.230166	-2.06223	0.039186	0.125257
YDL159W-A	2.5079	-0.387928	1.73702	-0.223329	0.823279	0.912816
YDL159W	356.218	-0.0511719	0.213668	-0.239493	0.810723	0.905687
YDL158C	129.882	-0.224188	0.275586	-0.813496	0.415933	0.641785
YDL157C	717.181	-0.301645	0.183646	-1.64254	0.100478	0.249545
YDL155W	575.529	-0.104267	0.185642	-0.561657	0.574349	0.768814
YDL154W	287.114	-0.160105	0.217632	-0.735665	0.461934	0.677557
YDL153C	194.918	-0.145582	0.244376	-0.595729	0.551356	0.749609
YDL148C	184.636	-0.40618	0.305097	-1.33132	0.183085	0.378873
YDL147W	2421.96	-0.0919342	0.187184	-0.491142	0.623326	0.79989
YDL146W	519.617	-0.617029	0.186121	-3.3152	0.000915783	0.00674683
YDL144C	2771.65	-0.251432	0.216106	-1.16347	0.244641	0.461203
YDL142C	1500.81	-0.356472	0.195258	-1.82565	0.0679032	0.188006
YDL137W	12493	-0.390264	0.180218	-2.16551	0.0303487	0.103496
YDL133C-A	15517.3	-1.12445	0.220516	-5.09919	3.4111e-07	8.16742e-06
YDL132W	1581.35	-0.242979	0.157454	-1.54318	0.122788	0.286239
YDL130W-A	6969.13	-0.1645	0.169264	-0.971853	0.331124	0.561787
YDL130W	5546.14	-0.102633	0.183059	-0.560652	0.575035	0.769022
YDL127W	449.72	-0.0205993	0.211378	-0.0974528	0.922367	0.96586
YDL125C	7456.5	-0.280371	0.183668	-1.5265	0.126884	0.292447
YDL120W	1310.18	-0.101364	0.174868	-0.579662	0.562143	0.757545
YDL119C	286.148	-0.749462	0.216592	-3.46024	0.000539688	0.00442688
YDL118W	3.94992	-0.632518	1.26615	-0.499559	0.617386	0.797383
YDL116W	573.511	-0.0714077	0.193043	-0.369906	0.711453	0.857466
YDL115C	1019.26	-0.383917	0.187938	-2.04279	0.0410732	0.129785
YDL113C	1143.07	-0.334687	0.182446	-1.83444	0.0665886	0.185647
YDL111C	570.18	-0.189812	0.181123	-1.04797	0.294653	0.521103
YDL107W	517.323	-0.201312	0.199443	-1.00937	0.312798	0.541707
YDL106C	247.9	-0.313048	0.232934	-1.34394	0.178968	0.372052
YDL105W	163.447	-0.194588	0.263936	-0.737253	0.460968	0.67687
YDL104C	567.097	-0.18934	0.210113	-0.901134	0.367517	0.599201
YDL103C	687.148	-0.0637856	0.177423	-0.359511	0.719213	0.862244
YDL099W	458.322	-0.821539	0.247911	-3.31384	0.000920236	0.0067723
YDL098C	155.271	-0.100092	0.260167	-0.384721	0.700444	0.851153
YDL096C	0.39262	-1.70107	4.38031	-0.388345	0.697761	0.850623
YDL092W	583.976	-0.545228	0.195725	-2.78569	0.0053414	0.0274539
YDL091C	1069	-0.416053	0.204715	-2.03235	0.0421183	0.131984
YDL090C	835.366	-0.261731	0.169356	-1.54545	0.122237	0.285738
YDL089W	529.752	-0.163299	0.198551	-0.822455	0.410818	0.637363
YDL088C	664.068	-0.265941	0.188037	-1.4143	0.157272	0.342444
YDL086W	1580.69	-0.573387	0.206349	-2.77872	0.0054573	0.027923
YDL085C-A	391.27	-1.44885	0.246437	-5.87919	4.12274e-09	1.56618e-07
YDL084W	3044.81	-0.215824	0.159445	-1.3536	0.175865	0.368191
YDL083C	3820.57	-0.0752196	0.196875	-0.382069	0.70241	0.85247
YDL081C	9741.39	-0.252959	0.162832	-1.5535	0.120304	0.282444
YDL079C	4726.46	-0.506776	0.147602	-3.4334	0.000596064	0.00477976
YDL078C	10621.8	-0.11663	0.176906	-0.659278	0.509717	0.71702
YDL076C	874.947	-0.329625	0.173691	-1.89777	0.0577269	0.168473
YDL075W	4486.66	-0.133624	0.15334	-0.871423	0.383523	0.614409
snR63	182.529	-1.86976	0.258137	-7.24328	4.37953e-13	3.63181e-11
YDL074C	347.83	-0.632915	0.262923	-2.40722	0.0160744	0.0643732
YDL072C	6188.55	-0.172839	0.17752	-0.973635	0.330238	0.560703
YDL070W	2785.95	-0.511508	0.15728	-3.25221	0.00114513	0.00812827
YDL069C	92.4749	-0.735074	0.305025	-2.40989	0.0159575	0.0640183
YDL068W	1.36892	-4.43795	2.48477	-1.78606	0.0740895	0.200481
YDL067C	8625.96	-0.827715	0.197526	-4.19042	2.78444e-05	0.000370532
YDL066W	2940.14	-0.670294	0.196759	-3.40667	0.000657598	0.00516956
YDL065C	445.526	-0.389937	0.222147	-1.75531	0.0792063	0.210721
YDL064W	854.504	-0.658177	0.190026	-3.46362	0.000532958	0.00438224
YDL062W	2.29353	-2.52485	2.13161	-1.18448	0.236223	0.45172
YDL061C	3141.03	-0.0584022	0.154629	-0.377692	0.705659	0.854278
YDL058W	221.57	-0.402279	0.23487	-1.71277	0.0867548	0.224309
YDL056W	186.883	-0.590516	0.27332	-2.16053	0.0307318	0.104384
YDL055C	5022.45	-0.461945	0.149969	-3.08027	0.0020681	0.0130576
YDL054C	854.307	-0.0301595	0.170328	-0.177067	0.859456	0.933869
YDL053C	857.537	-0.276855	0.186525	-1.48428	0.137736	0.311549
YDL052C	1265.42	-0.197493	0.184981	-1.06764	0.285684	0.510928
YDL051W	445.172	-0.115736	0.186891	-0.619267	0.53574	0.737158
YDL046W	7502.9	-0.0863201	0.178847	-0.482646	0.629347	0.80322
YDL045W-A	725.931	-0.580048	0.181531	-3.1953	0.00139685	0.00959837
YDL044C	188.846	-0.390755	0.23868	-1.63715	0.101598	0.251499
YDL043C	181.417	-0.201863	0.263491	-0.766109	0.443612	0.661671
YDL040C	1129.09	-0.116121	0.184434	-0.629606	0.528953	0.731886
YDL035C	535.467	-0.126514	0.190483	-0.664174	0.506579	0.714163
YDL030W	338.631	-0.245554	0.210378	-1.1672	0.243128	0.459822
YDL028C	390.357	-0.802907	0.197717	-4.06089	4.88861e-05	0.000595745
YDL027C	867.982	-0.128977	0.211464	-0.609925	0.541911	0.742195
YDL025C	1181.32	-0.169863	0.161194	-1.05378	0.291982	0.517861
tA(AGC)D	0.660309	-0.360514	3.41793	-0.105477	0.915997	0.963462
YDL019C	2188.59	-0.533429	0.164043	-3.25176	0.00114692	0.00813249
YDL018C	926.44	-0.756599	0.170786	-4.43011	9.41857e-06	0.000144901
YDL016C	239.416	-0.174118	0.264231	-0.658963	0.50992	0.717061
YDL015C	3266.03	-0.174694	0.153579	-1.13748	0.255336	0.47323
YDL008W	553.05	-0.469677	0.198531	-2.36576	0.0179929	0.0702464
tT(AGU)D	8.89729	-0.0386711	0.927706	-0.0416846	0.96675	0.988259
YDL007C-A	1.05995	-3.16099	2.68175	-1.1787	0.238516	0.454316
YDL006W	755.853	-0.147402	0.186278	-0.7913	0.428769	0.651246
YDL005C	683.124	-0.864816	0.219888	-3.93298	8.38997e-05	0.000959728
YDL004W	11493.1	-0.322193	0.152973	-2.10621	0.0351862	0.116215
YDL003W	276.243	-0.614925	0.246216	-2.49751	0.0125069	0.0533545
YDL002C	1188.36	-0.742092	0.172585	-4.29986	1.70906e-05	0.000241112
YDL001W	271.553	-0.226388	0.216964	-1.04344	0.296746	0.523444
YDR002W	2447.73	-1.00217	0.166069	-6.03467	1.59292e-09	6.56478e-08
YDR003W-A	1042.51	-0.0338921	0.21616	-0.156792	0.875409	0.941524
YDR004W	876.962	-0.127559	0.185141	-0.688982	0.490835	0.701982
YDR007W	1988.4	-0.132491	0.188316	-0.703554	0.481711	0.69529
YDR008C	48.2719	-1.03728	0.421442	-2.46128	0.0138443	0.0575085
YDR013W	213.483	-0.136475	0.226435	-0.602711	0.546701	0.745152
YDR014W	153.671	-0.338992	0.268512	-1.26249	0.206774	0.41282
YDR014W-A	32.6432	-0.231861	0.475219	-0.487904	0.625618	0.80147
YDR016C	1006.61	-1.28521	0.226438	-5.67575	1.38079e-08	4.62531e-07
YDR017C	511.621	-0.183474	0.182463	-1.00554	0.314637	0.543634
YDR018C	1232.26	-0.0213536	0.173468	-0.123098	0.902029	0.955867
YDR022C	557.036	-0.0247276	0.180788	-0.136777	0.891207	0.950648
YDR023W	1893.22	-0.376324	0.170341	-2.20925	0.0271575	0.0955359
YDR024W	4.45024	-1.51376	1.31453	-1.15157	0.2495	0.466721
YDR026C	362.928	-0.0102014	0.21252	-0.048002	0.961715	0.987267
YDR027C	878.055	-0.388252	0.204545	-1.89813	0.057679	0.168433
YDR028C	1527.18	-0.0261079	0.168592	-0.154859	0.876933	0.94173
YDR029W	53.5835	-0.590598	0.411363	-1.43571	0.151085	0.333133
YDR030C	462.507	-0.0449927	0.210084	-0.214165	0.830418	0.916817
YDR031W	1933.15	-0.933233	0.204652	-4.5601	5.11298e-06	8.71385e-05
YDR032C	17334.4	-0.372417	0.190674	-1.95316	0.0508008	0.152582
YDR033W	3803.77	-0.271379	0.190336	-1.42579	0.153929	0.337215
YDR034C-D	24.5938	-0.535791	0.543401	-0.985996	0.324135	0.554216
YDR035W	2257.52	-0.561038	0.155629	-3.60498	0.000312178	0.00284457
YDR042C	43.7023	-0.0857449	0.430651	-0.199105	0.84218	0.923533
snR47	33.2286	-0.35	0.504893	-0.693217	0.488173	0.700185
YDR044W	743.902	-0.41194	0.190366	-2.16394	0.0304689	0.103756
YDR045C	331.586	-0.0950691	0.20233	-0.469873	0.638446	0.809969
YDR046C	3761.09	-0.792516	0.166619	-4.75647	1.97006e-06	3.72122e-05
YDR047W	3920.66	-0.434899	0.152621	-2.84954	0.0043782	0.0235723
YDR049W	245.925	-0.467117	0.218021	-2.14253	0.0321511	0.107964
YDR050C	20103.2	-0.406579	0.168053	-2.41935	0.0155483	0.0626724
YDR051C	1085.95	-0.0542926	0.172271	-0.315158	0.752641	0.877425
YDR052C	261.064	-0.757458	0.242171	-3.12779	0.00176128	0.0114829
YDR053W	1.19029	-2.01388	2.7642	-0.728558	0.466272	0.681274
YDR054C	919.427	-0.336155	0.223045	-1.50712	0.13178	0.300962
YDR056C	1225	-0.308812	0.164231	-1.88035	0.0600598	0.172178
YDR057W	437.12	-0.122711	0.188594	-0.650663	0.515264	0.721194
YDR058C	669.691	-0.391862	0.180813	-2.16723	0.0302175	0.103256
YDR060W	297.48	-0.160397	0.208026	-0.771044	0.440681	0.660014
YDR062W	1341.78	-0.0189939	0.17978	-0.105651	0.91586	0.963462
YDR063W	1474.43	-0.211399	0.164446	-1.28552	0.19861	0.401524
YDR064W	6552.37	-0.207279	0.164968	-1.25648	0.208943	0.415928
YDR068W	567.364	-0.735287	0.235316	-3.12468	0.00178001	0.0115607
YDR069C	593.609	-0.344825	0.213924	-1.6119	0.106983	0.26028
YDR071C	840.084	-0.261816	0.197647	-1.32466	0.185282	0.382183
YDR072C	3033.5	-0.0688402	0.171105	-0.402328	0.687443	0.843336
YDR073W	1862.71	-0.535223	0.19563	-2.73589	0.00622113	0.0311514
YDR074W	6620.63	-0.00318186	0.184571	-0.0172392	0.986246	0.99677
YDR076W	343.591	-0.041951	0.208843	-0.200874	0.840797	0.92276
YDR078C	281.727	-0.266905	0.212875	-1.25381	0.209911	0.416841
YDR079W	1244.72	-0.50671	0.176462	-2.87149	0.0040854	0.0222382
YDR079C-A	848.798	-0.436276	0.218065	-2.00067	0.0454277	0.140605
YDR080W	572.737	-0.175826	0.199195	-0.88268	0.377409	0.608436
YDR082W	404.125	-0.0789027	0.233978	-0.337223	0.735949	0.869886
YDR083W	293.166	-0.318664	0.207385	-1.53658	0.124396	0.288799
YDR084C	1344.97	-0.293353	0.160764	-1.82475	0.0680393	0.188231
YDR085C	1087.91	-0.251699	0.177888	-1.41493	0.157088	0.34225
YDR086C	2314.12	-0.463885	0.154994	-2.99291	0.00276329	0.0163853
YDR088C	278.66	-0.857726	0.284281	-3.01718	0.00255137	0.0154491
tR(ACG)D	4.807	-0.783668	1.2252	-0.639622	0.522418	0.726471
YDR093W	1547.2	-0.055147	0.165387	-0.333443	0.7388	0.871225
YDR096W	1228.46	-0.140087	0.201046	-0.696789	0.485935	0.698153
YDR098C	1361.63	-0.152264	0.157587	-0.966227	0.333931	0.564156
YDR099W	2574.38	-0.182373	0.173578	-1.05067	0.293412	0.519719
YDR100W	4204.58	-0.946451	0.183698	-5.15222	2.57424e-07	6.34234e-06
YDR105C	1807.08	-0.272129	0.199492	-1.36411	0.172533	0.363452
YDR106W	84.2995	-0.122993	0.314706	-0.390817	0.695932	0.849155
YDR107C	607.035	-1.02573	0.196528	-5.21925	1.79648e-07	4.64488e-06
YDR111C	1108.02	-0.342342	0.171671	-1.99417	0.0461333	0.142266
YDR113C	284.254	-0.519705	0.213187	-2.43779	0.0147775	0.0605405
YDR114C	4.34386	-2.27432	1.32573	-1.71552	0.0862496	0.223598
YDR115W	1843.41	-0.834003	0.188713	-4.41942	9.89683e-06	0.000150556
YDR116C	1266.29	-0.261288	0.163863	-1.59456	0.110812	0.26686
YDR117C	285.002	-0.575372	0.236497	-2.4329	0.0149785	0.0611733
YDR118W	217.22	-0.343425	0.233023	-1.47378	0.14054	0.315703
YDR118W-A	5.80976	-0.768799	1.10419	-0.696257	0.486268	0.698291
YDR119W	898.839	-0.425368	0.190973	-2.22737	0.0259226	0.0923381
YDR119W-A	7684.54	-0.406297	0.176124	-2.30687	0.0210618	0.0792586
YDR127W	3268.28	-0.322805	0.201108	-1.60514	0.108464	0.262755
YDR129C	15437.8	-0.148315	0.145362	-1.02031	0.307581	0.536157
YDR130C	378.21	-0.151401	0.199701	-0.758138	0.448368	0.6657
YDR131C	277.232	-0.21522	0.225019	-0.956454	0.338843	0.569644
YDR133C	26007.9	-2.09362	0.171467	-12.21	2.74764e-34	9.83366e-32
YDR136C	4.45483	-0.936531	1.27643	-0.733713	0.463124	0.678423
YDR139C	850.461	-0.502258	0.19405	-2.58829	0.00964537	0.0436384
YDR140W	589.222	-0.450458	0.187908	-2.39723	0.0165197	0.0658851
YDR145W	515.388	-0.590218	0.223246	-2.64379	0.00819825	0.0386335
YDR146C	290.748	-0.820449	0.25497	-3.21783	0.00129165	0.00896249
YDR149C	1.06561	-1.08606	2.93978	-0.369435	0.711803	0.857594
YDR151C	1153.08	-0.657126	0.19881	-3.3053	0.000948754	0.00696709
YDR154C	108.075	-0.547546	0.296698	-1.84547	0.0649698	0.182635
YDR157W	9.33984	-1.25613	0.916226	-1.37099	0.170379	0.360143
YDR158W	3815.07	-1.18881	0.174134	-6.82699	8.67163e-12	5.78579e-10
YDR159W	172.908	-0.141377	0.27855	-0.507545	0.611772	0.795223
YDR160W	967.626	-0.02198	0.165813	-0.132559	0.894542	0.951939
YDR163W	349.998	-0.168797	0.236059	-0.71506	0.474572	0.689549
YDR167W	699.795	-0.333619	0.190746	-1.74902	0.0802876	0.212186
YDR168W	891.074	-0.576484	0.226933	-2.54033	0.0110749	0.0485987
YDR169C-A	18.1833	-0.0484019	0.617401	-0.0783961	0.937513	0.974308
YDR170C	1131.38	-0.204854	0.17776	-1.15242	0.249149	0.466525
YDR170W-A	665.484	-0.913657	0.201504	-4.53418	5.78281e-06	9.61446e-05
YDR174W	5166.98	-0.096991	0.159508	-0.608064	0.543145	0.743245
YDR175C	1156.1	-0.297035	0.171172	-1.7353	0.0826869	0.217037
YDR176W	587.591	-0.964218	0.21448	-4.49561	6.9371e-06	0.000111518
YDR178W	12648.7	-0.0706082	0.164417	-0.429445	0.667599	0.829758
YDR179C	111.225	-0.53759	0.329415	-1.63195	0.102689	0.253462
YDR179W-A	219.073	-0.178975	0.241303	-0.741701	0.458269	0.674216
YDR180W	118.343	-0.246735	0.278463	-0.88606	0.375585	0.606811
YDR181C	312.299	-0.311288	0.237809	-1.30898	0.190541	0.390088
YDR182W-A	51.9023	-0.38258	0.409562	-0.934121	0.350242	0.582451
YDR183C-A	8.44638	-0.323812	0.904199	-0.358121	0.720253	0.862366
YDR185C	423.56	-0.248525	0.206756	-1.20202	0.229356	0.441944
YDR188W	2868.66	-0.068406	0.15461	-0.442443	0.658169	0.823344
YDR193W	7.06516	-0.516822	0.997476	-0.51813	0.604368	0.791074
YDR194C	616.318	-0.696377	0.215954	-3.22465	0.00126127	0.00880555
YDR195W	491.691	-0.725328	0.188919	-3.83937	0.000123351	0.00134478
YDR196C	1486.84	-0.361161	0.174522	-2.06944	0.0385052	0.123741
YDR197W	561.331	-0.0695667	0.186939	-0.372136	0.709791	0.856992
YDR199W	2.46741	-1.3583	1.65283	-0.821799	0.411191	0.637651
YDR200C	191.126	-0.297658	0.260859	-1.14107	0.253842	0.471619
YDR201W	299.249	-0.443439	0.223663	-1.98262	0.0474094	0.144957
YDR204W	5362.57	-0.246958	0.180268	-1.36995	0.170702	0.360601
YDR206W	1097.58	-0.0532898	0.164502	-0.323946	0.745979	0.874755
YDR207C	173.231	-0.552003	0.249287	-2.21432	0.0268066	0.0947426
YDR209C	557.076	-0.857957	0.181368	-4.73047	2.23997e-06	4.18456e-05
YDR210W-B	14.7058	-0.615386	0.694416	-0.886192	0.375514	0.606811
YDR210C-D	19.749	-0.0818843	0.60805	-0.134667	0.892875	0.951505
YDR215C	113.1	-1.17322	0.304379	-3.85447	0.000115981	0.00128031
YDR218C	80.2062	-0.280538	0.323519	-0.867147	0.385861	0.616183
YDR219C	358.445	-0.55646	0.233414	-2.38401	0.0171253	0.0677189
YDR220C	1.9669	-0.15732	1.86756	-0.0842385	0.932867	0.97263
YDR224C	8190.15	-0.423945	0.191681	-2.21172	0.0269863	0.0951799
YDR225W	26882.9	-0.334239	0.182306	-1.8334	0.0667434	0.18593
YDR226W	4523.18	-0.455689	0.186601	-2.44205	0.014604	0.0600734
YDR227W	221.749	-0.29585	0.236569	-1.25059	0.211085	0.418355
YDR229W	802.052	-0.0504866	0.184084	-0.274258	0.783886	0.892616
YDR230W	172.785	-0.726203	0.256649	-2.82956	0.00466123	0.0247824
YDR231C	3304.69	-0.479934	0.164836	-2.91159	0.00359593	0.0200758
YDR232W	3617.81	-0.0875262	0.200341	-0.436887	0.662194	0.82683
YDR235W	504.282	-0.627315	0.206414	-3.03911	0.00237282	0.0145756
YDR236C	1341.63	-0.477365	0.19689	-2.42453	0.0153284	0.0622139
YDR237W	1762.41	-1.00471	0.16433	-6.11398	9.71764e-10	4.24629e-08
YDR238C	1455.48	-0.196474	0.161305	-1.21803	0.223214	0.434044
YDR239C	367.348	-0.159166	0.198591	-0.801477	0.422856	0.646522
YDR241W	233.881	-0.266967	0.222944	-1.19746	0.231127	0.444384
YDR244W	1127.75	-0.224147	0.175202	-1.27936	0.200769	0.404154
YDR245W	1041.02	-0.262987	0.175715	-1.49667	0.13448	0.306045
YDR246W-A	161.947	-0.00531463	0.286972	-0.0185197	0.985224	0.996656
YDR248C	693.342	-0.265198	0.173934	-1.52471	0.127332	0.293113
YDR251W	1317.06	-0.353096	0.17349	-2.03526	0.0418251	0.131472
YDR252W	76.028	-0.0440247	0.357516	-0.123141	0.901996	0.955867
YDR253C	173.957	-0.219894	0.248376	-0.88533	0.375979	0.606993
YDR254W	656.384	-0.0104118	0.177067	-0.0588018	0.95311	0.982439
YDR255C	457.579	-0.610694	0.196312	-3.11084	0.00186558	0.0120474
YDR257C	334.384	-0.103949	0.214906	-0.483694	0.628603	0.802572
YDR258C	5886.9	-0.0581351	0.156075	-0.372483	0.709533	0.856874
YDR259C	91.8468	-0.102381	0.30431	-0.336436	0.736542	0.870436
YDR260C	794.064	-0.358184	0.193236	-1.85361	0.0637944	0.180001
YDR261C	930.561	-0.0488594	0.175418	-0.278531	0.780604	0.890721
YDR261W-B	31.6907	-0.184523	0.478509	-0.385621	0.699777	0.850793
YDR266C	304.212	-0.331909	0.219034	-1.51533	0.129688	0.29693
YDR268W	498.155	-0.352241	0.181842	-1.93707	0.0527368	0.157285
YDR272W	3767.6	-0.110283	0.1714	-0.643428	0.519947	0.725556
YDR274C	71.9807	-0.187039	0.346135	-0.540365	0.588946	0.780517
YDR276C	12292.9	-0.178291	0.146244	-1.21913	0.222795	0.433676
YDR277C	2157.92	-0.0871619	0.182723	-0.477017	0.63335	0.80606
YDR278C	9.22247	-0.046329	0.861866	-0.0537543	0.957131	0.985154
YDR279W	309.848	-0.541675	0.216069	-2.50696	0.0121776	0.0523766
YDR280W	472.776	-0.407791	0.196251	-2.0779	0.0377183	0.12221
YDR282C	493.509	-0.327916	0.200729	-1.63363	0.102337	0.252776
YDR284C	1558.25	-0.265475	0.173974	-1.52594	0.127024	0.292603
YDR285W	57.7374	-0.538117	0.40919	-1.31508	0.188483	0.387099
YDR286C	491.728	-0.74369	0.219761	-3.38408	0.00071416	0.005506
YDR288W	858.25	-0.333344	0.195284	-1.70697	0.0878283	0.226225
YDR289C	443.266	-0.206063	0.213574	-0.964833	0.334628	0.564815
YDR292C	741.197	-0.0755048	0.18857	-0.400408	0.688856	0.844456
YDR295C	159.777	-0.211091	0.258032	-0.81808	0.413312	0.639396
YDR296W	2867.37	-0.989283	0.182123	-5.43197	5.57366e-08	1.64786e-06
YDR297W	1856.78	-0.350679	0.162537	-2.15753	0.030964	0.105064
YDR298C	11162.6	-0.0264949	0.155332	-0.170569	0.864563	0.936449
YDR299W	158.198	-0.40047	0.260943	-1.5347	0.124858	0.289574
YDR302W	353.15	-0.651534	0.223631	-2.91343	0.00357483	0.0200095
YDR303C	298.374	-0.42161	0.21384	-1.97161	0.0486542	0.1477
YDR304C	4820.68	-0.516144	0.174275	-2.96167	0.0030598	0.0177683
YDR306C	1418.48	-0.382599	0.168237	-2.27417	0.0229559	0.0848368
YDR308C	232.696	-0.854599	0.270963	-3.15393	0.00161086	0.0107286
YDR311W	335.331	-0.49578	0.214947	-2.30652	0.0210819	0.0792902
YDR312W	199.616	-0.231724	0.275187	-0.842059	0.399755	0.628662
YDR314C	284.722	-0.165896	0.218405	-0.759581	0.447505	0.66496
YDR315C	247.413	-0.303261	0.228497	-1.3272	0.184442	0.380763
YDR316W	268.671	-1.32345	0.273621	-4.8368	1.31948e-06	2.65457e-05
YDR317W	390.084	-0.153294	0.192742	-0.795335	0.426419	0.649272
YDR318W	336.855	-0.0727076	0.212768	-0.341723	0.732559	0.868945
YDR320C-A	1419.26	-0.51442	0.238019	-2.16125	0.0306757	0.104245
YDR320W-B	9.34	-0.315735	0.860752	-0.366812	0.713759	0.859037
YDR321W	914.154	-0.43789	0.19159	-2.28555	0.0222804	0.0827453
YDR322W	1272.14	-0.587747	0.176899	-3.3225	0.000892156	0.0066164
YDR322C-A	6712.99	-0.380172	0.16868	-2.2538	0.0242086	0.0879842
YDR323C	313.697	-0.0552551	0.210562	-0.262417	0.793	0.896045
YDR325W	227.279	-0.0417404	0.228796	-0.182435	0.855242	0.931248
YDR326C	267.105	-0.0561802	0.242021	-0.23213	0.816437	0.909504
YDR327W	947.918	-0.480829	0.20192	-2.38129	0.0172523	0.0679698
YDR328C	3655.71	-0.329744	0.164474	-2.00484	0.0449802	0.139487
YDR329C	2245.57	-0.217345	0.154348	-1.40816	0.159085	0.344735
YDR331W	401.485	-0.22477	0.19521	-1.15142	0.249559	0.466721
YDR332W	542.012	-0.0402678	0.197475	-0.203913	0.838421	0.921491
YDR336W	367.684	-0.454296	0.204708	-2.21924	0.0264706	0.0937224
YDR337W	871.046	-0.8858	0.178198	-4.97086	6.66559e-07	1.46686e-05
YDR342C	6613.24	-2.93698	0.214787	-13.6739	1.45372e-42	8.98661e-40
YDR343C	39792.6	-1.92974	0.221945	-8.69468	3.47807e-18	5.14149e-16
YDR344C	89.4695	-0.034859	0.305531	-0.114093	0.909164	0.960136
YDR345C	896.575	-1.40552	0.187729	-7.48699	7.0473e-14	6.65578e-12
YDR347W	2943.8	-0.430023	0.166134	-2.58841	0.00964196	0.0436384
YDR348C	891.758	-0.0899971	0.19698	-0.456884	0.647754	0.817052
tM(CAU)D	0.296867	-0.15328	4.85202	-0.031591	0.974798	0.991975
YDR350C	1132.98	-0.0182463	0.173788	-0.104992	0.916382	0.963582
YDR353W	6328.73	-0.358565	0.153587	-2.33461	0.019564	0.0752889
YDR354W	838.822	-0.900642	0.196163	-4.5913	4.4049e-06	7.70009e-05
YDR356W	300.875	-1.34113	0.252648	-5.3083	1.10654e-07	3.03407e-06
YDR357C	1380.69	-0.433868	0.198942	-2.18088	0.0291919	0.100658
YDR358W	1646.67	-0.460616	0.19561	-2.35477	0.018534	0.0720019
YDR361C	507.155	-0.208479	0.189218	-1.10179	0.270551	0.490486
YDR362C	930.623	-0.127329	0.171551	-0.742226	0.45795	0.674216
YDR363W	269.118	-0.791399	0.236428	-3.34731	0.000815997	0.00613803
YDR363W-A	1510.76	-0.0670958	0.196111	-0.342132	0.732251	0.868945
YDR366C	16.4624	-0.392177	0.65055	-0.602839	0.546615	0.745152
YDR367W	1313.83	-0.742171	0.198931	-3.73079	0.000190879	0.00191725
YDR369C	232.494	-0.035643	0.228674	-0.155868	0.876137	0.94173
YDR370C	260.703	-0.055003	0.227732	-0.241525	0.809148	0.904225
YDR372C	1108.64	-0.131923	0.18857	-0.6996	0.484177	0.696511
YDR373W	800.332	-0.268032	0.170998	-1.56745	0.117009	0.276944
YDR374W-A	1083.59	-0.400014	0.217389	-1.84008	0.0657562	0.184313
YDR375C	1294.43	-0.376387	0.161796	-2.3263	0.0200024	0.076629
YDR377W	6921.35	-0.574379	0.16004	-3.58897	0.000331986	0.00297824
YDR378C	1552.96	-0.565061	0.190164	-2.97144	0.0029641	0.0173908
YDR381C-A	2214.54	-0.324862	0.183994	-1.76561	0.0774612	0.207295
YDR382W	9000.51	-0.326412	0.153607	-2.12498	0.0335885	0.111962
YDR383C	230.286	-0.230691	0.242766	-0.950262	0.341979	0.573338
YDR385W	5523.94	-0.084247	0.20683	-0.407324	0.68377	0.841563
YDR386W	273.308	-0.113184	0.228736	-0.494823	0.620725	0.798964
YDR387C	1608.92	-0.425372	0.172784	-2.46187	0.0138215	0.0574839
YDR388W	6547.35	-0.0628772	0.150609	-0.417488	0.676322	0.837045
YDR390C	515.236	-0.249741	0.217992	-1.14564	0.251944	0.469058
YDR391C	1711.08	-0.018214	0.155021	-0.117494	0.906469	0.95863
YDR393W	573.643	-0.326796	0.200755	-1.62784	0.103559	0.254868
YDR397C	14.2416	-0.481604	0.732054	-0.657881	0.510615	0.717837
YDR400W	312.384	-0.256649	0.203162	-1.26327	0.206492	0.412378
YDR401W	0.309257	-2.48143	4.90246	-0.50616	0.612744	0.795468
YDR404C	1134.41	-0.758255	0.164367	-4.61319	3.96533e-06	6.98556e-05
YDR405W	2642.26	-0.216383	0.154411	-1.40135	0.161109	0.347571
YDR406W	6517.49	-1.04862	0.160582	-6.53014	6.57064e-11	3.88525e-09
YDR406W-A	4.25599	-1.03817	1.32922	-0.781037	0.434781	0.65594
YDR407C	305.138	-0.17576	0.205699	-0.854451	0.392855	0.621838
YDR408C	4813.71	-0.035985	0.210438	-0.171	0.864224	0.936321
YDR409W	327.776	-0.0864625	0.213688	-0.404621	0.685756	0.842635
YDR410C	365.481	-0.350591	0.214972	-1.63086	0.102919	0.253568
YDR413C	1.55576	-0.484342	2.20904	-0.219254	0.826452	0.914851
YDR417C	5.04635	-0.620121	1.21622	-0.509874	0.61014	0.793906
tS(AGA)D3	0.154629	-1.56847	4.99039	-0.314298	0.753295	0.877425
YDR423C	1206.55	-0.165108	0.164691	-1.00253	0.316086	0.545252
YDR424C	1458.91	-0.436408	0.212127	-2.0573	0.0396573	0.126368
YDR425W	189.273	-0.358915	0.244292	-1.4692	0.141778	0.317344
YDR427W	1268.79	-0.0977408	0.175965	-0.555457	0.578582	0.771697
YDR429C	1208.85	-0.0461113	0.163223	-0.282506	0.777556	0.888637
YDR432W	2134.6	-0.0996775	0.15598	-0.639041	0.522796	0.726517
YDR433W	31.1311	-0.547203	0.473176	-1.15645	0.247499	0.464274
YDR437W	148.513	-0.115516	0.257647	-0.448349	0.653901	0.821266
YDR438W	682.138	-0.168778	0.210718	-0.800968	0.42315	0.646757
YDR439W	259.663	-0.0322682	0.218201	-0.147883	0.882435	0.945859
YDR442W	37.9428	-0.327812	0.447333	-0.732816	0.463671	0.67864
YDR448W	322.592	-0.642703	0.204178	-3.14776	0.00164528	0.0108726
YDR451C	420.149	-0.416356	0.190522	-2.18534	0.0288637	0.0998847
YDR454C	3255	-0.630645	0.198344	-3.17954	0.00147508	0.0100005
YDR458C	403.693	-0.634068	0.230976	-2.74517	0.00604801	0.0303965
YDR459C	676.06	-0.264796	0.189056	-1.40062	0.161327	0.347635
YDR460W	483.354	-0.0951711	0.193763	-0.491173	0.623304	0.79989
YDR463W	805.475	-0.22256	0.169513	-1.31294	0.189204	0.388112
YDR466W	325.261	-0.31053	0.220819	-1.40626	0.159646	0.345511
YDR467C	44.3545	-0.147703	0.421592	-0.350345	0.72608	0.866222
YDR469W	150.945	-0.479031	0.276226	-1.7342	0.0828831	0.217356
snR13	21.0819	-0.166345	0.637302	-0.261014	0.794082	0.89682
YDR473C	330.054	-0.65574	0.265738	-2.46762	0.0136015	0.0568122
YDR475C	2283.16	-0.0679479	0.161403	-0.420982	0.673768	0.834996
YDR478W	119.757	-0.330661	0.274747	-1.20351	0.22878	0.440993
YDR479C	2396.95	-0.165682	0.167847	-0.987102	0.323592	0.554055
YDR480W	400.396	-0.529691	0.199751	-2.65175	0.00800756	0.0379452
YDR484W	262.251	-0.589901	0.254861	-2.3146	0.0206346	0.0783449
YDR485C	375.688	-0.156809	0.250798	-0.625239	0.531814	0.734282
YDR487C	3119.6	-0.889657	0.204365	-4.35328	1.34115e-05	0.000196126
YDR488C	562.266	-0.329852	0.187756	-1.75681	0.0789494	0.21017
YDR493W	453.295	-0.279014	0.203157	-1.37339	0.169631	0.359248
YDR494W	1214.95	-0.299582	0.188754	-1.58716	0.112477	0.2695
YDR495C	198.917	-0.693899	0.275303	-2.52049	0.0117192	0.050823
YDR496C	186.682	-0.180607	0.296723	-0.608673	0.542741	0.742883
YDR499W	207.769	-0.362286	0.26417	-1.37141	0.170246	0.360086
YDR500C	4116.16	-0.111804	0.174948	-0.639069	0.522778	0.726517
YDR503C	463.784	-0.162464	0.191812	-0.846998	0.396996	0.626573
YDR504C	218.54	-0.318411	0.22951	-1.38735	0.165335	0.35288
YDR505C	837.543	-0.304293	0.208237	-1.46128	0.143938	0.321016
YDR506C	431.602	-0.119459	0.192464	-0.620682	0.534809	0.736409
tL(CAA)D	0.988436	-0.788022	2.43139	-0.324103	0.74586	0.874755
YDR507C	241.443	-0.141785	0.227323	-0.623717	0.532813	0.735027
YDR508C	2880.54	-0.121924	0.173081	-0.704432	0.481164	0.694969
YDR509W	2.06594	-0.691876	1.89949	-0.364242	0.715677	0.859813
YDR510W	2212.99	-0.863086	0.15906	-5.42617	5.75753e-08	1.68755e-06
YDR510C-A	56.2695	-1.02897	0.381382	-2.69799	0.00697597	0.0340536
YDR511W	1102.74	-0.397845	0.169606	-2.34571	0.0189911	0.073458
YDR512C	1248.15	-0.440995	0.186404	-2.36581	0.0179908	0.0702464
YDR513W	6013.88	-0.115571	0.153788	-0.751496	0.452354	0.669279
YDR514C	146.718	-0.146701	0.254864	-0.575606	0.564882	0.75988
YDR515W	61.862	-0.0632416	0.381275	-0.165869	0.86826	0.938115
YDR516C	6541.59	-0.370905	0.167982	-2.208	0.0272441	0.0957704
YDR517W	4225.71	-0.284984	0.187128	-1.52294	0.127774	0.293833
YDR519W	1052.8	-0.263655	0.201433	-1.3089	0.190569	0.390088
YDR520C	345.547	-0.26475	0.213821	-1.23819	0.215646	0.423936
YDR524W-C	4284.32	-0.46161	0.15055	-3.06617	0.00216821	0.0135888
YDR524C-B	16731.4	-0.287734	0.151757	-1.89602	0.0579575	0.168886
YDR525W	17.2288	-0.123268	0.626682	-0.196699	0.844063	0.924453
YDR525W-A	2846.63	-0.665602	0.180327	-3.69108	0.0002233	0.00218795
YDR526C	1.59122	-0.904251	2.03911	-0.443454	0.657438	0.82331
snR84	237.863	-0.606072	0.240504	-2.52001	0.0117351	0.0508594
YDR529C	8837.93	-0.402253	0.154515	-2.60332	0.00923263	0.0422774
YDR532C	134.616	-1.08446	0.285925	-3.79281	0.00014895	0.00157276
YDR536W	769.401	-0.910067	0.195783	-4.64834	3.34619e-06	6.0196e-05
YDR538W	210.978	-0.289024	0.254436	-1.13594	0.255981	0.474168
YDR540C	170.836	-0.709776	0.254138	-2.79287	0.00522427	0.0270299
YDR542W	6.40534	-0.979269	1.04581	-0.936373	0.349081	0.581375
YOL164W	1145.05	-0.0645083	0.178436	-0.361521	0.71771	0.861217
YOL161C	2.76621	-0.591316	1.74355	-0.339146	0.7345	0.869313
YOL159C-A	301.815	-0.437422	0.218668	-2.00039	0.0454581	0.140635
YOL152W	3169.54	-0.571758	0.157567	-3.62867	0.000284889	0.00265376
YOL149W	392.068	-0.511407	0.199452	-2.56406	0.0103456	0.0459955
YOL148C	257.408	-0.419824	0.248063	-1.69241	0.0905682	0.231528
YOL146W	384.315	-0.334552	0.203649	-1.64279	0.100426	0.249506
YOL145C	440.141	-0.530945	0.213289	-2.48932	0.0127986	0.0542922
YOL144W	123.937	-0.00583624	0.267338	-0.021831	0.982583	0.996227
YOL143C	4875.31	-0.47211	0.193579	-2.43885	0.0147342	0.0605028
YOL142W	636.345	-0.0418096	0.182677	-0.228872	0.818968	0.910411
YOL140W	515.677	-0.310851	0.192203	-1.61731	0.105812	0.258171
YOL139C	1969.42	-0.31903	0.159991	-1.99406	0.046146	0.142266
YOL136C	242.649	-0.183043	0.257121	-0.711893	0.476531	0.69115
YOL135C	409.696	-0.186943	0.206581	-0.904937	0.365499	0.597306
YOL134C	2.37959	-0.231285	1.77975	-0.129954	0.896603	0.952938
YOL133W	1435.61	-0.661784	0.194109	-3.40934	0.000651211	0.00514313
YOL129W	6736.06	-0.300478	0.186526	-1.61092	0.107197	0.260616
YOL123W	1116.29	-0.318437	0.173821	-1.83199	0.0669535	0.18621
YOL120C	6632.65	-0.105844	0.181444	-0.583345	0.559661	0.756149
YOL117W	719.634	-0.20637	0.190636	-1.08253	0.279015	0.502331
YOL116W	727.829	-0.0246642	0.184417	-0.133741	0.893607	0.951599
YOL114C	177.563	-0.125101	0.27528	-0.45445	0.649505	0.818646
YOL113W	581.976	-0.424554	0.199234	-2.13093	0.0330953	0.110643
YOL110W	3418.76	-0.00228927	0.231886	-0.00987242	0.992123	0.999472
YOL109W	9742.58	-0.507693	0.181982	-2.78979	0.00527421	0.0272114
YOL103W	909.604	-0.676841	0.175238	-3.86242	0.00011227	0.00124744
YOL102C	414.752	-0.241938	0.192794	-1.25491	0.209512	0.416504
YOL101C	106.811	-0.223891	0.293752	-0.762177	0.445954	0.663419
YOL100W	251.329	-0.543822	0.240287	-2.26322	0.0236223	0.086454
YOL099C	18.4586	-0.342835	0.616074	-0.556483	0.577881	0.771415
YOL097W-A	35.9169	-0.197157	0.441825	-0.446233	0.655429	0.821981
YOL097C	753.366	-0.0131404	0.169238	-0.0776445	0.938111	0.974512
YOL094C	190.263	-0.110426	0.248005	-0.445257	0.656134	0.821981
YOL093W	339.109	-0.103068	0.199802	-0.515851	0.605958	0.791074
YOL091W	99.1432	-0.331256	0.288592	-1.14783	0.251037	0.468314
YOL087C	2150.2	-0.210458	0.153841	-1.36803	0.171304	0.361446
YOL086W-A	2164.44	-0.934141	0.206313	-4.52779	5.96044e-06	9.88561e-05
YOL086C	48313	-1.08309	0.20303	-5.33462	9.57474e-08	2.68113e-06
YOL085C	47.5286	-0.0879016	0.444973	-0.197544	0.843402	0.924127
YOL077W-A	3909.37	-0.518742	0.181265	-2.8618	0.00421246	0.0228427
YOL076W	182.456	-0.342231	0.276109	-1.23948	0.215169	0.423332
YOL072W	455.876	-0.0920815	0.185792	-0.495615	0.620166	0.798665
YOL071W	1988.9	-0.0362183	0.163518	-0.221494	0.824708	0.913803
YOL070C	546.179	-0.35991	0.182428	-1.97289	0.0485084	0.147323
YOL069W	263.468	-1.00261	0.258783	-3.87433	0.000106919	0.00119777
YOL065C	897.607	-0.0888653	0.176043	-0.504792	0.613705	0.795939
YOL064C	568.431	-0.148159	0.181774	-0.815075	0.415029	0.640972
YOL062C	2482.7	-0.0739652	0.171851	-0.430403	0.666902	0.829361
YOL060C	1665.03	-0.0517346	0.194023	-0.266641	0.789745	0.894425
YOL059W	3241.15	-0.413111	0.185672	-2.22495	0.0260848	0.0928188
YOL058W	1622.94	-0.234286	0.170705	-1.37246	0.169919	0.359505
YOL056W	160.487	-0.121321	0.2473	-0.490582	0.623722	0.800203
tG(GCC)O1	0.660309	-0.360514	3.41793	-0.105477	0.915997	0.963462
YOL053W	1810.64	-0.496433	0.163893	-3.02901	0.00245357	0.0149501
snR81	43.6966	-1.46975	0.45362	-3.24004	0.00119513	0.00839438
YOL050C	17.1008	-0.50139	0.655244	-0.765196	0.444155	0.662056
YOL046C	1.63772	-1.51242	2.06082	-0.733891	0.463015	0.678423
YOL045W	166.933	-0.0872488	0.264474	-0.329896	0.741479	0.872479
YOL040C	7429.78	-0.0362612	0.182405	-0.198795	0.842423	0.92365
YOL039W	6179.38	-0.275118	0.187281	-1.46901	0.141829	0.317354
YOL038C-A	71.4567	-1.06331	0.378651	-2.80815	0.00498277	0.0259838
YOL038W	2414.47	-0.0459778	0.156958	-0.29293	0.769576	0.884719
YOL037C	9.39665	-0.574921	0.932751	-0.616371	0.53765	0.738999
YOL035C	4.4497	-0.234552	1.40447	-0.167004	0.867367	0.938115
snR50	48.567	-1.53977	0.452806	-3.40049	0.000672644	0.00527564
YOL034W	211.496	-0.299829	0.257436	-1.16467	0.244151	0.460936
YOL033W	454.722	-0.285588	0.188181	-1.51762	0.129109	0.296202
YOL031C	196.551	-0.0455934	0.22803	-0.199945	0.841524	0.922962
YOL029C	109.48	-0.25741	0.285539	-0.901489	0.367328	0.599201
YOL028C	109.93	-0.0113853	0.279354	-0.0407559	0.967491	0.988641
YOL026C	2768.8	-0.220099	0.1974	-1.11499	0.264855	0.484614
YOL024W	16.7422	-0.762965	0.644487	-1.18383	0.236479	0.45173
YOL023W	210.384	-0.281146	0.230383	-1.22034	0.222336	0.432956
YOL020W	1776.39	-0.266118	0.182298	-1.4598	0.144346	0.321632
tY(GUA)O	1.29101	-0.0622023	2.32376	-0.026768	0.978645	0.99429
YOL019W-A	3.97487	-0.0919426	1.28609	-0.0714903	0.943008	0.976997
YOL017W	301.058	-0.150503	0.214789	-0.7007	0.48349	0.696112
YOL016C	13732.6	-0.64807	0.159159	-4.07183	4.66462e-05	0.000572552
YOL015W	235.287	-0.603493	0.237324	-2.54291	0.0109933	0.0482911
YOL014W	1034.46	-2.37923	0.194566	-12.2284	2.19252e-34	8.28287e-32
YOL013W-B	25.3882	-0.15048	0.579515	-0.259665	0.795122	0.896953
YOL012C	2756.64	-0.736756	0.15062	-4.8915	1.00071e-06	2.07465e-05
YOL009C	497.814	-0.147544	0.18574	-0.794361	0.426986	0.649918
YOL008W	449.625	-0.236643	0.189071	-1.25161	0.210712	0.417739
YOL007C	363.01	-0.260705	0.218048	-1.19563	0.23184	0.445343
YOL006C	379.833	-0.311308	0.239791	-1.29824	0.194203	0.395976
YOL005C	1088.04	-0.530261	0.201329	-2.6338	0.00844342	0.0395422
YOL004W	1280.11	-0.0382702	0.169597	-0.225654	0.82147	0.911553
YOL003C	560.561	-0.607764	0.199905	-3.04027	0.00236369	0.0145326
YOL002C	610.479	-0.300756	0.189686	-1.58555	0.112842	0.2699
YOR002W	1958.96	-0.0999609	0.16957	-0.589495	0.555529	0.752959
YOR008C	2049.42	-0.0327755	0.171887	-0.19068	0.848776	0.927263
YOR008C-A	19.8757	-0.398013	0.607965	-0.654665	0.512684	0.719447
YOR008W-B	38.4672	-0.274182	0.518467	-0.528832	0.596922	0.786641
YOR009W	304.207	-0.332821	0.263917	-1.26108	0.20728	0.41342
YOR010C	320.306	-0.508462	0.219787	-2.31343	0.0206992	0.0783792
tT(AGU)O2	2.70015	-4.98013	2.0367	-2.44519	0.0144776	0.0596292
YOR012W	50.698	-0.265506	0.387079	-0.685921	0.492763	0.703356
YOR017W	256.286	-0.529127	0.237088	-2.23177	0.0256301	0.0916324
YOR020C	11070	-0.464802	0.191753	-2.42396	0.0153522	0.0622139
YOR021C	832.645	-0.0943851	0.190443	-0.495608	0.620171	0.798665
YOR022C	369.404	-0.40731	0.215026	-1.89423	0.0581939	0.168886
YOR025W	473.5	-0.346654	0.202384	-1.71285	0.0867394	0.224309
YOR026W	407.952	-0.493482	0.189782	-2.60026	0.0093154	0.0425418
YOR028C	87.2223	-1.08348	0.361663	-2.99582	0.00273711	0.0163266
YOR029W	14.6022	-0.168321	0.720202	-0.233714	0.815207	0.908904
YOR033C	476.259	-0.100793	0.190573	-0.528897	0.596877	0.786641
YOR038C	418.296	-0.174057	0.188614	-0.922821	0.3561	0.588652
YOR039W	951.268	-0.382997	0.181385	-2.11151	0.0347284	0.114917
YOR040W	2346.71	-0.0982387	0.162259	-0.605443	0.544885	0.744468
snR9	217.937	-0.385569	0.276473	-1.3946	0.163136	0.349284
YOR041C	15.2482	-0.772642	0.735021	-1.05118	0.293174	0.519433
snR62	165.208	-0.382636	0.28436	-1.3456	0.178431	0.371503
YOR043W	1825.51	-0.410027	0.159786	-2.5661	0.0102848	0.0457999
YOR045W	3365.58	-0.990276	0.166526	-5.94668	2.73628e-09	1.09451e-07
YOR047C	61.9585	-0.594507	0.363678	-1.63471	0.10211	0.252399
YOR049C	3988.19	-1.47006	0.178919	-8.21635	2.09787e-16	2.69161e-14
YOR053W	6.1239	-1.01698	1.12154	-0.906777	0.364525	0.596288
YOR060C	243.084	-0.163662	0.252713	-0.647619	0.517231	0.72281
YOR061W	959.331	-0.371743	0.23158	-1.60525	0.108439	0.262755
YOR064C	825.424	-0.390968	0.171974	-2.27341	0.0230013	0.0849586
YOR067C	608.561	-0.186501	0.181575	-1.02713	0.30436	0.532317
YOR073W	73.2693	-0.618092	0.355727	-1.73754	0.0822911	0.216556
YOR074C	334.406	-0.117723	0.206555	-0.569937	0.568721	0.763685
YOR075W	346.306	-0.359634	0.228534	-1.57365	0.115568	0.274681
YOR076C	114.852	-0.263531	0.323538	-0.814529	0.415342	0.641164
YOR077W	102.543	-0.249557	0.299087	-0.834396	0.404058	0.632795
YOR078W	184.797	-0.6622	0.236559	-2.7993	0.00512141	0.0266454
YOR079C	137.947	-0.100799	0.274414	-0.367323	0.713378	0.858731
YOR080W	233.125	-0.169347	0.219809	-0.77043	0.441045	0.660014
YOR083W	398.795	-0.318823	0.191663	-1.66346	0.0962213	0.241263
YOR084W	3111.04	-0.0747521	0.216333	-0.345542	0.729687	0.867915
YOR085W	821.944	-0.708743	0.204422	-3.46706	0.000526183	0.00433177
YOR086C	2080.25	-0.263434	0.153962	-1.71103	0.0870763	0.224884
YOR087W	820.61	-0.00289082	0.183696	-0.015737	0.987444	0.997122
YOR089C	1476.21	-0.0603972	0.172802	-0.349517	0.726701	0.866724
YOR092W	516.825	-0.186875	0.222905	-0.838364	0.401826	0.630461
YOR093C	361.789	-0.0911938	0.213106	-0.427927	0.668704	0.83027
YOR096W	3917.93	-0.0237472	0.168912	-0.140589	0.888195	0.949343
YOR099W	3799.31	-0.238147	0.175525	-1.35677	0.174853	0.366863
YOR103C	31.7873	-0.458471	0.464781	-0.986424	0.323925	0.554136
YOR104W	204.744	-0.0948323	0.232239	-0.40834	0.683024	0.841406
YOR106W	218.938	-0.347239	0.252295	-1.37632	0.168723	0.357865
YOR107W	198.135	-0.567104	0.300068	-1.88992	0.0587692	0.169839
YOR108W	630.866	-1.12576	0.230868	-4.87621	1.08144e-06	2.22169e-05
YOR110W	473.401	-0.15583	0.19289	-0.807869	0.419166	0.645017
YOR111W	655.525	-0.635936	0.183245	-3.47042	0.00051965	0.00428837
YOR113W	478.788	-0.181555	0.188712	-0.962075	0.336012	0.566266
YOR114W	243.102	-0.455331	0.227288	-2.00332	0.045143	0.139851
YOR115C	554.77	-0.764499	0.195018	-3.92015	8.84935e-05	0.00100966
YOR118W	1064.02	-0.116541	0.168769	-0.690535	0.489858	0.701714
YOR120W	2914.45	-0.22764	0.168689	-1.34947	0.177187	0.370275
YOR121C	169.386	-0.694192	0.303366	-2.2883	0.0221201	0.08242
YOR122C	14015.6	-0.880152	0.201718	-4.36327	1.28135e-05	0.000188189
YOR123C	777.839	-0.82995	0.238218	-3.48399	0.000493993	0.00413689
YOR124C	1289.1	-0.696166	0.180462	-3.85768	0.000114467	0.00126772
YOR125C	1355.02	-0.636887	0.181682	-3.50551	0.000455741	0.00386896
YOR126C	534.273	-0.086047	0.209854	-0.410032	0.681782	0.840712
YOR130C	637.872	-0.842379	0.202413	-4.16168	3.15918e-05	0.000413124
YOR131C	1435.57	-0.125398	0.160626	-0.780683	0.434989	0.65594
YOR133W	3963.13	-0.26849	0.209054	-1.28431	0.199034	0.40185
YOR136W	4430.79	-0.223472	0.180034	-1.24128	0.214502	0.422541
YOR142W	7675.1	-0.138139	0.159697	-0.865009	0.387034	0.617029
YOR146W	0.330155	-0.290147	4.65635	-0.062312	0.950314	0.981044
YOR147W	1034.36	-0.385357	0.203335	-1.89518	0.0580687	0.168886
YOR150W	1202.43	-0.853789	0.163807	-5.21216	1.86655e-07	4.80777e-06
YOR153W	13337.3	-0.167253	0.16576	-1.00901	0.312971	0.541792
YOR154W	262.518	-0.0190827	0.240971	-0.0791907	0.936881	0.974308
YOR155C	1855.55	-0.15046	0.16868	-0.891985	0.372401	0.604229
YOR158W	844.996	-1.08572	0.229817	-4.72429	2.30924e-06	4.27869e-05
YOR159C	302.775	-0.203996	0.210514	-0.969039	0.332526	0.562668
YOR160W	435.638	-0.143845	0.186995	-0.769247	0.441747	0.660629
YOR164C	1074.13	-0.459616	0.164457	-2.79474	0.00519414	0.0269414
YOR165W	1014.87	-0.297891	0.163586	-1.821	0.0686067	0.18903
YOR166C	171.775	-0.15862	0.275295	-0.57618	0.564493	0.759659
YOR167C	6551.6	-0.827523	0.194103	-4.26333	2.01405e-05	0.000278932
YOR169C	0.504912	-1.11741	3.6014	-0.31027	0.756356	0.878732
YOR170W	43.2554	-0.24618	0.43881	-0.561018	0.574785	0.769022
YOR172W	548.953	-0.326079	0.196014	-1.66355	0.096203	0.241263
YOR173W	18516.8	-0.197487	0.162642	-1.21425	0.224653	0.435898
YOR174W	557.799	-0.424248	0.195445	-2.17067	0.0299559	0.102654
YOR176W	2913.29	-0.251807	0.155528	-1.61905	0.105438	0.257725
tV(AAC)O	10.6151	-0.134966	0.810327	-0.166557	0.867718	0.938115
YOR178C	1215.93	-0.251366	0.186878	-1.34508	0.178599	0.371604
YOR179C	732.732	-0.543698	0.180757	-3.0079	0.00263062	0.0158163
YOR181W	1082.85	-0.154277	0.180395	-0.855215	0.392432	0.621697
YOR182C	1797.83	-0.315121	0.16788	-1.87705	0.0605106	0.173061
snR36	52.7758	-0.259343	0.39638	-0.654279	0.512932	0.719608
YOR186W	141.382	-0.0900056	0.268341	-0.335415	0.737312	0.871073
YOR187W	11499.8	-0.577788	0.183125	-3.15515	0.00160415	0.0106943
YOR189W	511.978	-0.23004	0.191148	-1.20346	0.228798	0.440993
YOR191W	687.241	-0.0699885	0.180089	-0.388632	0.697548	0.850623
YOR193W	355.37	-0.261111	0.253221	-1.03116	0.302467	0.530643
YOR194C	605.867	-0.464135	0.200354	-2.31658	0.0205266	0.0780654
YOR195W	123.113	-1.50019	0.366082	-4.09797	4.16798e-05	0.000519089
YOR198C	754.426	-0.886503	0.214937	-4.12448	3.71573e-05	0.000469646
YOR201C	717.6	-0.40135	0.172627	-2.32495	0.0200746	0.0767945
YOR202W	1407.67	-1.02114	0.211377	-4.83089	1.35922e-06	2.72646e-05
YOR203W	34.5184	-2.05555	0.50683	-4.05569	4.99855e-05	0.000606967
YOR204W	2853.74	-0.826279	0.160776	-5.13933	2.75725e-07	6.7687e-06
YOR206W	264.032	-0.14003	0.279807	-0.500453	0.616756	0.797383
YOR210W	590.99	-0.69435	0.176424	-3.9357	8.29541e-05	0.000952851
YOR213C	749.38	-0.119385	0.170046	-0.702075	0.482632	0.695481
YOR214C	50.6188	-0.878952	0.394073	-2.23043	0.0257188	0.0918045
YOR216C	118.609	-1.21803	0.373514	-3.26099	0.00111025	0.00790543
YOR218C	15.5821	-0.614406	0.68217	-0.900664	0.367767	0.599285
YOR219C	1245.11	-0.246265	0.181564	-1.35635	0.174987	0.367031
YOR221C	952.505	-0.0134065	0.194726	-0.0688482	0.94511	0.978197
YOR222W	1563.78	-0.903503	0.182867	-4.94078	7.78117e-07	1.67443e-05
snR35	114.979	-0.577004	0.304651	-1.89398	0.0582271	0.168886
YOR223W	1477.51	-0.597339	0.178525	-3.34597	0.000819942	0.00616089
YOR224C	676.787	-0.471614	0.190618	-2.47413	0.0133561	0.0560283
YOR226C	285.838	-0.0765576	0.209165	-0.366016	0.714353	0.859144
YOR228C	2105.93	-0.569368	0.197638	-2.88086	0.0039659	0.0217309
YOR229W	469.627	-0.0812431	0.188096	-0.431924	0.665796	0.828742
YOR232W	1263.03	-0.47152	0.16046	-2.93856	0.00329745	0.0187952
YOR238W	256.33	-0.323132	0.222756	-1.45061	0.146888	0.325723
YOR239W	818.368	-0.585712	0.198681	-2.948	0.00319837	0.0184157
YOR242C	79.0267	-0.354153	0.333842	-1.06084	0.288762	0.513454
YOR244W	438.919	-0.55025	0.231645	-2.3754	0.0175299	0.0689036
YOR245C	1592.66	-0.0885253	0.161982	-0.546512	0.584714	0.776877
YOR246C	1966.1	-0.862273	0.21323	-4.04386	5.25773e-05	0.000632789
YOR247W	3153.09	-0.78708	0.183812	-4.28199	1.85233e-05	0.000258642
YOR248W	31.9345	-1.17802	0.50193	-2.34698	0.0189261	0.0732903
YOR249C	391.933	-0.413201	0.218617	-1.89007	0.0587485	0.169839
YOR251C	1727.7	-0.185278	0.189004	-0.980286	0.326945	0.556921
YOR253W	615.913	-0.989933	0.176785	-5.59963	2.14809e-08	6.82572e-07
YOR254C	945.494	-0.15194	0.178332	-0.852004	0.394212	0.62297
YOR255W	2.32325	-2.64571	1.85482	-1.4264	0.153754	0.337049
YOR258W	325.893	-0.321896	0.210855	-1.52662	0.126855	0.292447
YOR261C	2214.32	-0.822666	0.210614	-3.90604	9.38207e-05	0.00106686
YOR264W	840.436	-0.00997236	0.169255	-0.0589192	0.953016	0.982439
YOR265W	463.609	-0.203725	0.195463	-1.04227	0.297287	0.524262
YOR266W	256.578	-0.583169	0.221814	-2.62909	0.00856146	0.0399822
YOR267C	1148.64	-0.00954394	0.16597	-0.057504	0.954144	0.983057
YOR269W	209.338	-0.600148	0.240072	-2.49987	0.0124239	0.0531004
snR8	68.5082	-0.871142	0.458645	-1.89938	0.0575142	0.168286
YOR273C	4019.44	-0.843757	0.162038	-5.20715	1.91767e-07	4.86573e-06
YOR275C	695.646	-0.10015	0.208644	-0.480004	0.631225	0.804642
YOR276W	417.058	-0.264107	0.188841	-1.39857	0.161943	0.348044
YOR277C	0.626253	-1.57562	3.56328	-0.442183	0.658357	0.823344
snR31	364.83	-0.921234	0.286288	-3.21785	0.00129154	0.00896249
snR5	122.524	-0.830036	0.36986	-2.24419	0.0248201	0.0896598
YOR278W	821.868	-0.421898	0.176187	-2.39461	0.0166382	0.066241
YOR279C	162.435	-0.372808	0.264013	-1.41208	0.157926	0.343318
YOR281C	299.69	-0.368778	0.238658	-1.54522	0.122294	0.285773
YOR285W	21799.7	-0.161382	0.199071	-0.810675	0.417553	0.643699
YOR286W	1395.76	-0.95668	0.166685	-5.73944	9.49888e-09	3.29553e-07
YOR287C	68.9353	-1.0778	0.351987	-3.06204	0.00219831	0.0137268
YOR288C	1078.02	-0.0427098	0.167053	-0.255667	0.798208	0.899092
YOR290C	1300.71	-0.267067	0.168649	-1.58357	0.113291	0.270688
YOR292C	814.266	-0.207113	0.168942	-1.22594	0.22022	0.42982
YOR293C-A	3.48528	-2.13176	1.61847	-1.31715	0.187789	0.38614
YOR298W	320.97	-1.0561	0.222543	-4.74562	2.07868e-06	3.90471e-05
YOR298C-A	20289.7	-1.15923	0.157751	-7.34852	2.00408e-13	1.72503e-11
YOR300W	6.4103	-0.327699	0.995535	-0.329169	0.742028	0.872776
YOR301W	680.668	-0.476594	0.227079	-2.0988	0.0358345	0.117434
YOR302W	118.496	-0.789129	0.382932	-2.06076	0.0393263	0.125608
YOR303W	2128.03	-0.306223	0.213071	-1.43719	0.150664	0.332419
YOR304C-A	395.825	-0.456021	0.198541	-2.29685	0.0216271	0.080938
YOR305W	358.995	-0.353975	0.217007	-1.63117	0.102854	0.253568
YOR308C	77.8332	-0.458629	0.328377	-1.39665	0.162518	0.34915
YOR309C	23.5173	-0.0757581	0.554012	-0.136744	0.891233	0.950648
YOR311C	1086.84	-0.43517	0.172985	-2.51566	0.011881	0.0512855
YOR312C	2771.11	-0.0137423	0.151939	-0.0904464	0.927933	0.969245
YOR313C	46.8486	-1.15725	0.399896	-2.89388	0.00380515	0.0210025
YOR314W	14.4469	-1.5992	0.78739	-2.03101	0.042254	0.132348
YOR314W-A	1.76548	-0.236915	1.93924	-0.122169	0.902765	0.955902
YOR316C-A	32.6321	-0.861735	0.499691	-1.72454	0.0846108	0.220526
YOR317W	10216.7	-0.177122	0.150494	-1.17693	0.239222	0.455196
YOR318C	385.838	-0.209206	0.220429	-0.949085	0.342577	0.573916
YOR319W	227.141	-0.106987	0.235994	-0.453347	0.650299	0.81912
YOR320C	632.928	-0.26118	0.185876	-1.40513	0.159983	0.346014
YOR323C	2659.83	-0.122452	0.184919	-0.66219	0.507849	0.714984
YOR324C	458.824	-0.201777	0.186195	-1.08368	0.278505	0.501678
YOR326W	1120.74	-0.237615	0.181503	-1.30915	0.190482	0.390088
YOR327C	3265.55	-0.305177	0.163126	-1.8708	0.0613724	0.174982
YOR332W	3253.81	-0.266268	0.185367	-1.43644	0.150878	0.332783
YOR334W	129.182	-0.0549151	0.271958	-0.201925	0.839975	0.922293
YOR340C	133.173	-0.0674869	0.270576	-0.249419	0.803037	0.9015
tM(CAU)O2	1.69316	-1.03817	2.11158	-0.491653	0.622965	0.799879
YOR344C	359.243	-0.905157	0.313319	-2.88893	0.00386549	0.0212794
YOR345C	2.28148	-0.202052	1.63765	-0.123379	0.901807	0.955867
YOR346W	464.696	-0.614693	0.21845	-2.81389	0.00489465	0.0255831
YOR347C	3770.06	-0.993284	0.19154	-5.18577	2.15121e-07	5.37804e-06
YOR352W	709.068	-0.362697	0.200248	-1.81124	0.0701041	0.19168
YOR354C	804.807	-0.393233	0.186801	-2.1051	0.0352829	0.116253
YOR357C	546.767	-0.242542	0.188286	-1.28816	0.197692	0.400449
YOR358W	1303.49	-0.374349	0.182447	-2.05182	0.0401869	0.127652
YOR360C	669.509	-0.526986	0.24111	-2.18566	0.0288402	0.0998794
YOR364W	9.00713	-0.380796	0.902273	-0.42204	0.672995	0.834191
YOR365C	196.641	-0.555415	0.267303	-2.07785	0.0377232	0.12221
YOR366W	1.59989	-2.1638	2.44316	-0.885659	0.375801	0.606851
YOR367W	599.387	-0.0512977	0.180156	-0.284741	0.775843	0.887829
YOR368W	223.177	-0.109089	0.230662	-0.472937	0.636258	0.80855
YOR369C	9883.62	-0.248938	0.192008	-1.2965	0.194803	0.396843
YOR372C	395.802	-0.130327	0.214916	-0.60641	0.544243	0.743929
YOR373W	1221.46	-0.0223149	0.172411	-0.129428	0.897019	0.953082
YOR375C	5665.7	-0.0429092	0.159213	-0.269509	0.787538	0.892993
YOR376W-A	416.994	-0.175448	0.190169	-0.92259	0.356221	0.588652
YOR377W	1161.81	-0.127704	0.162421	-0.786251	0.43172	0.653394
YOR379C	0.470365	-0.0752166	3.82458	-0.0196666	0.984309	0.996227
YOR380W	709.246	-0.0172632	0.174289	-0.0990491	0.921099	0.965394
YOR381W-A	12.6534	-0.219516	0.737063	-0.297825	0.765837	0.88251
YOR382W	7212.61	-0.531487	0.207574	-2.56047	0.0104531	0.0463673
YOR385W	1495.17	-0.673633	0.199735	-3.37263	0.000744549	0.00571437
YOR386W	1398.96	-0.43673	0.16914	-2.58207	0.0098211	0.0443155
YOR388C	88.1969	-1.64487	0.343386	-4.79015	1.66653e-06	3.2471e-05
YOR390W	65.62	-0.275519	0.357115	-0.771514	0.440403	0.659779
YOR393W	3.36392	-0.646477	1.45037	-0.445732	0.655791	0.821981
YOR394C-A	35.1015	-0.5786	0.491289	-1.17772	0.238908	0.454936
YOR396W	2.43098	-0.564403	1.71317	-0.329448	0.741817	0.872726
YGL263W	166.043	-0.706534	0.266391	-2.65224	0.0079959	0.0379164
YGL262W	96.2937	-0.159558	0.300231	-0.531451	0.595107	0.78574
YGL261C	29.109	-0.411815	0.523756	-0.786273	0.431707	0.653394
YGL258W-A	126.662	-0.199763	0.268491	-0.744021	0.456864	0.673485
YGL258W	66.159	-0.112586	0.352918	-0.319013	0.749716	0.876108
YGL256W	866.956	-0.116037	0.184359	-0.629404	0.529084	0.731886
YGL253W	5046.37	-0.583438	0.161557	-3.61134	0.000304615	0.00279772
YGL252C	1452.74	-0.0967915	0.186445	-0.519141	0.603662	0.791074
YGL250W	1540.24	-0.17753	0.179903	-0.986807	0.323737	0.554055
YGL249W	33.9586	-0.0251665	0.462694	-0.0543913	0.956623	0.985015
YGL247W	384.119	-0.06258	0.206062	-0.303694	0.761361	0.881871
YGL246C	669.354	-0.169817	0.174185	-0.974924	0.329598	0.560036
YGL244W	359.041	-0.275041	0.243174	-1.13104	0.258037	0.476807
YGL241W	336.81	-0.204803	0.228218	-0.897399	0.369506	0.601398
YGL240W	118.216	-0.0263827	0.271737	-0.0970892	0.922656	0.965926
YGL238W	831.94	-0.0894657	0.176954	-0.505587	0.613147	0.795687
YGL237C	648.514	-0.500344	0.177461	-2.81947	0.00481034	0.0253176
YGL236C	488.946	-0.0269292	0.214475	-0.125559	0.900081	0.954845
YGL235W	2.38482	-0.99193	1.69831	-0.584069	0.559174	0.756149
YGL233W	755.893	-0.32193	0.182716	-1.76191	0.0780841	0.20865
YGL232W	387.425	-0.766895	0.21191	-3.61897	0.000295777	0.00272901
YGL231C	1015.69	-0.179655	0.165319	-1.08672	0.277162	0.499788
YGL229C	315.991	-1.28225	0.229533	-5.58634	2.31903e-08	7.30064e-07
YGL227W	1433.91	-0.190393	0.173316	-1.09853	0.271972	0.492519
YGL226C-A	804.557	-0.362117	0.176236	-2.05472	0.0399057	0.126906
YGL226W	564.347	-0.498146	0.200238	-2.48776	0.012855	0.0544634
tV(AAC)G3	13.6104	-0.208494	0.694796	-0.300079	0.764117	0.88251
YGL225W	1337.92	-0.770395	0.169148	-4.55456	5.2496e-06	8.90206e-05
YGL224C	422.912	-0.216941	0.191988	-1.12997	0.258489	0.477383
YGL223C	577.665	-0.593658	0.190088	-3.12307	0.00178977	0.011613
YGL222C	437.632	-0.0966102	0.191263	-0.505116	0.613477	0.795939
YGL221C	2053.65	-0.032736	0.20549	-0.159307	0.873427	0.940912
YGL220W	1728.2	-0.52859	0.207781	-2.54397	0.01096	0.0482068
YGL219C	739.611	-0.277527	0.17901	-1.55034	0.12106	0.283572
YGL216W	430.029	-0.0104349	0.220772	-0.0472657	0.962302	0.987423
YGL215W	656.638	-0.872876	0.178259	-4.89668	9.74705e-07	2.03313e-05
YGL214W	2.88506	-3.90304	1.98505	-1.96622	0.049273	0.149047
YGL206C	1615.48	-0.576406	0.159983	-3.60293	0.000314654	0.0028605
tH(GUG)G1	4.09207	-0.514059	1.25594	-0.409303	0.682318	0.840841
tK(UUU)G1	1.54723	-0.227433	2.39041	-0.0951439	0.924201	0.966856
YGL202W	3085.12	-0.0805956	0.199958	-0.403063	0.686902	0.843128
YGL200C	6873.32	-0.733933	0.208704	-3.51663	0.000437063	0.0037573
YGL198W	1590.27	-0.391972	0.233268	-1.68035	0.0928888	0.235472
YGL194C-A	353.859	-0.201565	0.205005	-0.983218	0.3255	0.555615
YGL194C	314.763	-0.452321	0.206812	-2.18711	0.0287347	0.0997426
RME2	66.4812	-0.188842	0.364247	-0.518445	0.604148	0.791074
YGL191W	9988.65	-0.268091	0.148213	-1.80882	0.0704796	0.192552
YGL189C	8341.31	-0.341064	0.146348	-2.33049	0.0197801	0.0759631
YGL187C	7751.45	-0.0558696	0.155573	-0.359121	0.719505	0.862366
YGL174W	119.665	-0.854392	0.293263	-2.91339	0.00357523	0.0200095
YGL172W	766.255	-0.13593	0.17009	-0.799165	0.424195	0.647566
YGL170C	49.0515	-0.708494	0.404919	-1.74972	0.0801672	0.211951
tK(CUU)G2	0.316996	-0.0597564	4.72976	-0.0126341	0.98992	0.99814
YGL166W	1603.32	-0.061217	0.195332	-0.313399	0.753977	0.877769
YGL165C	185.766	-0.162404	0.252823	-0.64236	0.520639	0.726012
YGL164C	463.375	-0.733935	0.238018	-3.08353	0.00204564	0.0129398
YGL162W	78.7247	-0.367052	0.34256	-1.07149	0.283947	0.508652
YGL161C	3542.57	-0.127042	0.16846	-0.754137	0.450767	0.667658
YGL159W	336.69	-0.276203	0.200105	-1.38029	0.167498	0.355932
tL(CAA)G1	11.5561	-2.21737	0.843963	-2.62733	0.00860576	0.0401091
YGL157W	361.886	-0.319928	0.199305	-1.60522	0.108445	0.262755
YGL155W	551.096	-0.200084	0.198871	-1.0061	0.314368	0.543391
YGL154C	1469.92	-0.223906	0.175529	-1.2756	0.202096	0.405744
YGL153W	170.549	-0.16298	0.295473	-0.551589	0.58123	0.774366
YGL151W	388.657	-0.368189	0.202564	-1.81765	0.0691184	0.189824
YGL148W	1518.34	-0.416544	0.186346	-2.23533	0.0253956	0.0910334
YGL147C	1859.12	-0.128856	0.169711	-0.759266	0.447693	0.66496
YGL146C	1022.99	-0.114956	0.173104	-0.664085	0.506636	0.714163
YGL145W	249.345	-0.331817	0.24289	-1.36612	0.171902	0.36246
YGL143C	1304.08	-0.418307	0.160399	-2.60791	0.00910967	0.0418553
YGL142C	437.305	-0.250852	0.192153	-1.30548	0.191729	0.392108
YGL141W	669.254	-0.0493644	0.190576	-0.259027	0.795614	0.897233
YGL130W	1354.63	-0.0546904	0.164778	-0.331904	0.739961	0.871737
YGL129C	942.362	-0.583982	0.18475	-3.16094	0.00157262	0.0105461
YGL128C	458.698	-0.0518914	0.195501	-0.265427	0.79068	0.894465
YGL127C	474.507	-0.106895	0.203141	-0.526211	0.598741	0.787998
YGL126W	3086.7	-0.308034	0.205676	-1.49766	0.13422	0.305723
YGL125W	1212.06	-0.210429	0.162997	-1.291	0.196704	0.399448
tW(CCA)G1	3.18811	-1.35381	1.45056	-0.9333	0.350665	0.58287
YGL118C	11.2923	-0.735013	0.794975	-0.924574	0.355187	0.587801
YGL117W	944.514	-1.46238	0.166685	-8.77329	1.73526e-18	2.80946e-16
YGL116W	581.291	-0.812687	0.177403	-4.58102	4.62704e-06	7.98575e-05
YGL115W	1636.81	-0.609576	0.162693	-3.74679	0.000179115	0.00182744
YGL110C	400.41	-0.402269	0.213478	-1.88436	0.0595159	0.171175
YGL109W	37.2142	-0.0998696	0.46022	-0.217004	0.828205	0.915665
YGL108C	122.446	-0.331432	0.310619	-1.06701	0.285969	0.511102
YGL107C	519.259	-0.046714	0.191654	-0.243742	0.807431	0.902899
YGL106W	2139.01	-0.517429	0.162299	-3.18811	0.00143206	0.00977895
YGL104C	1351.4	-0.282444	0.165578	-1.7058	0.0880446	0.226536
YGL103W	406.238	-0.623465	0.20208	-3.08523	0.00203392	0.0128777
YGL102C	46.1951	-0.820307	0.394131	-2.08131	0.0374058	0.121587
YGL101W	514.452	-0.649798	0.191528	-3.39271	0.000692046	0.0053975
YGL100W	1143.45	-0.093594	0.164456	-0.569113	0.569279	0.764222
YGL098W	515.66	-0.246828	0.211169	-1.16886	0.24246	0.459
tH(GUG)G2	0.359332	-1.56962	4.52784	-0.346659	0.728848	0.867343
YGL097W	1056.05	-0.260713	0.16632	-1.56753	0.11699	0.276944
YGL096W	710.649	-0.116132	0.226284	-0.513215	0.607801	0.791619
YGL095C	797.249	-0.246289	0.190812	-1.29074	0.196794	0.399448
YGL094C	466.787	-0.328537	0.198433	-1.65565	0.0977919	0.24439
YGL093W	607.095	-0.170607	0.176076	-0.968937	0.332576	0.562668
snR10	46.5679	-0.738755	0.447451	-1.65103	0.0987321	0.246016
YGL086W	202.011	-0.833333	0.256166	-3.25309	0.00114156	0.00811137
YGL085W	511.238	-0.34795	0.183657	-1.89456	0.0581505	0.168886
YGL084C	1593.68	-0.290188	0.156904	-1.84947	0.0643902	0.181231
YGL083W	982.982	-0.0642807	0.195722	-0.328428	0.742588	0.872776
YGL082W	1216.28	-0.485904	0.167125	-2.90743	0.00364407	0.0202614
YGL081W	297.252	-0.216277	0.205348	-1.05322	0.292239	0.518181
YGL080W	1130.26	-0.296952	0.166789	-1.7804	0.0750098	0.202247
snR39B	30.4059	-0.906952	0.498905	-1.81788	0.069082	0.189824
YGL075C	138.452	-0.487167	0.268444	-1.81478	0.0695578	0.190601
YGL074C	7.17159	-0.0102475	1.02344	-0.0100128	0.992011	0.999472
YGL070C	551.962	-0.899313	0.201865	-4.45503	8.38806e-06	0.000131729
YGL068W	683.517	-0.909703	0.237219	-3.83487	0.000125631	0.00136251
YGL066W	392.412	-0.490198	0.217402	-2.2548	0.0241459	0.0878504
YGL065C	424.428	-0.254995	0.201116	-1.2679	0.204834	0.409547
YGL064C	97.3377	-0.220517	0.311636	-0.707612	0.479187	0.693291
YGL063W	750.881	-0.511987	0.225512	-2.27033	0.0231874	0.0854139
YGL061C	151.831	-0.370573	0.278288	-1.33162	0.182985	0.378782
YGL059W	937.559	-0.044519	0.178991	-0.248722	0.803575	0.9015
YGL058W	523.985	-0.328837	0.185479	-1.77291	0.0762432	0.20476
YGL057C	188.081	-0.183819	0.234862	-0.782669	0.433822	0.655576
YGL054C	2717.65	-0.364655	0.165444	-2.20409	0.0275179	0.0963351
tR(UCU)G1	6.36309	-0.721521	1.04804	-0.688445	0.491172	0.702096
YGL049C	732.488	-1.1425	0.198255	-5.7628	8.27301e-09	2.91484e-07
YGL047W	1991.01	-0.220498	0.194016	-1.13649	0.255752	0.473873
tV(AAC)G1	9.35918	-0.646228	0.86397	-0.747975	0.454475	0.671573
YGL042C	154.006	-0.319651	0.253899	-1.25897	0.208041	0.414255
YGL041W-A	370.976	-0.764558	0.206567	-3.70125	0.000214537	0.00211735
YGL037C	18243.6	-0.0550539	0.166534	-0.330587	0.740957	0.872479
YGL036W	498.484	-0.456608	0.212824	-2.14547	0.031915	0.10733
YGL034C	16.2802	-0.64345	0.699836	-0.919429	0.357871	0.590374
YGL033W	35.5739	-0.120787	0.440359	-0.274291	0.783861	0.892616
YGL030W	14673.1	-0.714352	0.195595	-3.6522	0.000259999	0.00246582
YGL029W	132.091	-0.241096	0.276716	-0.871274	0.383605	0.614409
YGL028C	705.375	-0.0234737	0.201606	-0.116434	0.907309	0.958991
YGL027C	1482.08	-0.11495	0.158881	-0.723494	0.469376	0.684486
YGL025C	762.084	-0.23334	0.19455	-1.19938	0.23038	0.443665
YGL022W	3896.74	-0.0505913	0.185838	-0.272234	0.785442	0.892993
YGL021W	446.477	-0.506141	0.217788	-2.324	0.0201252	0.0768397
YGL020C	719.955	-0.381985	0.172118	-2.21931	0.0264654	0.0937224
YGL019W	3512.11	-0.569001	0.195079	-2.91678	0.0035367	0.0198751
YGL018C	402.141	-0.106238	0.208267	-0.510106	0.609977	0.793846
YGL017W	813.426	-0.1815	0.177558	-1.0222	0.306688	0.535283
YGL012W	4091.14	-0.562515	0.198884	-2.82836	0.00467875	0.0248559
YGL010W	858.194	-0.0995725	0.192952	-0.516047	0.605821	0.791074
YGL007C-A	45.1538	-0.410483	0.415819	-0.987167	0.323561	0.554055
YGL006W-A	21.4613	-0.191379	0.565017	-0.338714	0.734825	0.869313
YGL005C	1311.55	-0.0410698	0.176844	-0.232237	0.816354	0.909504
YGL002W	1405.05	-0.24918	0.167747	-1.48545	0.137424	0.310976
YGR002C	414.707	-0.0872705	0.20154	-0.433017	0.665002	0.828415
YGR004W	316.285	-0.213479	0.200975	-1.06222	0.288136	0.512912
YGR007W	1391.68	-0.0802822	0.16272	-0.493377	0.621746	0.799371
YGR008C	31024.7	-0.727827	0.180172	-4.03963	5.35352e-05	0.000640914
YGR009C	846.885	-0.549057	0.188829	-2.90769	0.0036411	0.0202614
YGR012W	799.876	-0.102317	0.180469	-0.566952	0.570747	0.765499
YGR015C	512.19	-0.231123	0.185616	-1.24517	0.21307	0.420696
YGR016W	152.328	-0.448003	0.257998	-1.73646	0.082483	0.21666
YGR017W	543.001	-0.696387	0.192035	-3.62635	0.000287458	0.00267403
YGR019W	4572.78	-0.0517371	0.161632	-0.320093	0.748898	0.875904
YGR020C	1814.91	-0.851214	0.155367	-5.47874	4.28372e-08	1.30042e-06
YGR021W	1015.45	-0.436972	0.170449	-2.56366	0.0103576	0.0460037
YGR024C	1579.88	-0.49195	0.156907	-3.13529	0.00171685	0.0112798
YGR026W	1465.22	-0.0229569	0.187818	-0.12223	0.902717	0.955902
YGR027C	12027	-0.4636	0.193036	-2.40162	0.0163226	0.0651755
tE(UUC)G3	0.470365	-0.0752166	3.82458	-0.0196666	0.984309	0.996227
YGR028W	1710.96	-0.0877509	0.167344	-0.524374	0.600019	0.788583
YGR029W	1429.46	-0.555712	0.170104	-3.26689	0.00108736	0.00777503
snR46	125.411	-1.48091	0.318293	-4.65267	3.27667e-06	5.91018e-05
YGR030C	178.84	-0.570143	0.276083	-2.06511	0.0389125	0.124579
YGR031W	1925.84	-0.632848	0.186915	-3.38575	0.000709851	0.00549843
YGR033C	1025.54	-0.272238	0.177654	-1.5324	0.125423	0.290488
YGR035C	544.21	-0.966453	0.245594	-3.93517	8.31374e-05	0.000953347
YGR035W-A	224.556	-0.191982	0.227846	-0.842597	0.399454	0.628578
YGR036C	394.731	-0.0565957	0.192657	-0.293764	0.768938	0.884524
YGR037C	4112.13	-0.506975	0.165545	-3.06245	0.00219533	0.0137208
YGR038W	442.609	-0.123902	0.188666	-0.656725	0.511358	0.718296
tS(AGA)G	0.820648	-0.0980982	2.78873	-0.0351767	0.971939	0.990716
YGR039W	52.7011	-0.285654	0.376201	-0.759311	0.447667	0.66496
YGR042W	468.008	-0.353154	0.200697	-1.75964	0.078469	0.209333
YGR045C	84.46	-0.929465	0.366715	-2.53457	0.0112586	0.0492654
YGR050C	482.449	-0.677366	0.224804	-3.01314	0.00258556	0.0156005
YGR051C	492.757	-0.134566	0.193007	-0.697208	0.485673	0.697923
YGR056W	338.703	-0.182997	0.20106	-0.910163	0.362736	0.594937
YGR057C	637.164	-0.35912	0.189577	-1.89432	0.058182	0.168886
YGR058W	248.648	-0.199116	0.232987	-0.854622	0.39276	0.621838
YGR059W	66.0308	-0.045039	0.371944	-0.121091	0.903619	0.956657
snR48	30.0131	-1.61144	0.549206	-2.93413	0.00334482	0.0190333
YGR062C	1368.72	-0.531858	0.192119	-2.76837	0.00563372	0.0286318
YGR063C	199.676	-0.618091	0.260142	-2.37598	0.0175026	0.068836
YGR064W	6.33285	-0.600619	1.00794	-0.595886	0.551252	0.749609
YGR065C	619.801	-0.206577	0.192446	-1.07343	0.28308	0.507766
YGR068C	626.629	-0.159174	0.190356	-0.836192	0.403047	0.631793
YGR071C	208.813	-0.2039	0.246317	-0.827797	0.407785	0.635267
YGR072W	267.636	-0.904644	0.271429	-3.33289	0.000859475	0.0064154
YGR073C	0.451496	-1.07108	4.05772	-0.263961	0.79181	0.894998
YGR074W	72.4566	-0.304556	0.336409	-0.905317	0.365298	0.597265
YGR075C	285.788	-0.216767	0.21367	-1.01449	0.310347	0.539183
YGR076C	243.386	-0.345974	0.215906	-1.60243	0.109061	0.26392
YGR078C	405.771	-0.555213	0.226989	-2.44599	0.0144455	0.0595691
YGR079W	529.123	-0.367696	0.242863	-1.51401	0.130024	0.297598
YGR081C	102.106	-0.068307	0.288628	-0.236661	0.81292	0.906991
YGR082W	1193.21	-0.601574	0.17482	-3.44111	0.000579335	0.00465659
YGR083C	355.996	-0.00449796	0.212737	-0.0211433	0.983131	0.996227
YGR084C	379.689	-0.118434	0.236869	-0.499997	0.617077	0.797383
YGR086C	10711.6	-0.171669	0.174642	-0.982977	0.325619	0.555635
YGR089W	169.83	-0.272451	0.335407	-0.812298	0.416621	0.6427
YGR092W	758.7	-0.0680029	0.174669	-0.389325	0.697036	0.850196
YGR093W	337.371	-0.341244	0.219927	-1.55163	0.120752	0.283142
YGR098C	229.068	-0.450797	0.239162	-1.8849	0.0594428	0.171059
YGR099W	650.258	-0.410213	0.175979	-2.33103	0.0197519	0.0759257
YGR101W	1079.87	-0.0357881	0.184285	-0.1942	0.846019	0.925422
YGR102C	953.069	-0.0616984	0.171967	-0.358781	0.719759	0.862366
YGR103W	367.119	-0.241011	0.215405	-1.11887	0.263194	0.482643
YGR105W	821.01	-0.388637	0.196455	-1.97825	0.0479007	0.146
YGR106C	2448.9	-0.431074	0.150974	-2.8553	0.00429968	0.02326
tL(GAG)G	10.7215	-0.600903	0.893343	-0.672645	0.501173	0.709847
tK(UUU)G2	2.80806	-0.358983	1.67508	-0.214308	0.830307	0.916817
YGR107W	43.1265	-0.453015	0.422532	-1.07214	0.283656	0.508531
YGR108W	944.113	-0.703962	0.190026	-3.70456	0.000211755	0.00209903
YGR109C	47.8188	-1.51562	0.416088	-3.64254	0.000269965	0.00254261
tC(GCA)G	0.461366	-1.57094	4.1324	-0.380152	0.703833	0.853395
YGR109W-B	537.829	-0.481565	0.186612	-2.58057	0.00986381	0.0444787
YGR116W	993.297	-0.555597	0.175274	-3.16989	0.00152499	0.0102571
YGR118W	7128.39	-0.341629	0.182765	-1.86923	0.0615905	0.17553
YGR119C	938.575	-0.20036	0.172873	-1.159	0.246455	0.462907
YGR120C	351.529	-0.279213	0.220127	-1.26842	0.204648	0.4094
tN(GUU)G	7.58652	-0.363318	0.972579	-0.373562	0.70873	0.856472
YGR121W-A	39.6682	-0.87326	0.43847	-1.99161	0.0464142	0.142727
YGR122C-A	100.854	-0.266626	0.29193	-0.913322	0.361073	0.593505
tI(AAU)G	8.01647	-2.82771	1.10147	-2.5672	0.0102522	0.0456986
YGR125W	1177.07	-0.247129	0.167015	-1.47968	0.138959	0.313095
YGR128C	133.679	-0.0987641	0.320502	-0.308154	0.757965	0.879526
YGR130C	1768.58	-0.192844	0.165324	-1.16646	0.243427	0.460063
YGR131W	314.175	-0.0997244	0.220435	-0.452399	0.650982	0.819225
YGR132C	4069.86	-0.47459	0.157453	-3.01418	0.00257679	0.0155752
YGR133W	858.086	-0.0839957	0.187521	-0.447926	0.654206	0.821266
YGR135W	2702.82	-0.116223	0.156981	-0.740365	0.459079	0.674732
YGR136W	1942.69	-0.26297	0.158949	-1.65443	0.0980408	0.244742
YGR137W	1380.61	-0.48749	0.185437	-2.62888	0.00856678	0.0399822
YGR141W	2815.38	-0.0999768	0.156763	-0.637759	0.523631	0.726968
YGR142W	9246.72	-1.57552	0.214022	-7.36146	1.81909e-13	1.58588e-11
tG(UCC)G	0.923367	-2.50075	3.22479	-0.775479	0.438057	0.657714
YGR145W	148.812	-0.653607	0.292244	-2.23651	0.0253183	0.090804
YGR146C-A	108.099	-0.832874	0.320015	-2.60261	0.00925183	0.0423368
YGR147C	2054.72	-0.145098	0.173069	-0.838382	0.401816	0.630461
YGR148C	2758.73	-0.0675568	0.150834	-0.447887	0.654235	0.821266
YGR150C	235.244	-0.609151	0.263714	-2.30989	0.0208942	0.0788077
YGR152C	100.567	-0.356987	0.322657	-1.1064	0.268554	0.488085
YGR160W	0.187916	-1.71067	4.98108	-0.343432	0.731273	0.868435
YGR161C	4501.29	-0.444684	0.158132	-2.81211	0.00492181	0.0257053
YGR161W-C	3746.06	-0.546941	0.197351	-2.77141	0.00558142	0.028451
YGR161C-D	25.255	-0.116591	0.53109	-0.21953	0.826237	0.914851
YGR163W	1122.67	-0.06578	0.170386	-0.386065	0.699448	0.850793
YGR167W	3326.04	-0.0680523	0.15044	-0.452355	0.651013	0.819225
YGR168C	543.479	-0.173837	0.184219	-0.943642	0.345353	0.57686
YGR169C	437.349	-0.124118	0.190342	-0.652078	0.514351	0.720742
YGR169C-A	411.556	-1.01112	0.220416	-4.58731	4.48996e-06	7.80862e-05
YGR171C	411.52	-0.206156	0.190164	-1.08409	0.278323	0.501616
YGR172C	1006.54	-0.212775	0.208659	-1.01973	0.307858	0.536284
YGR174C	4927.32	-0.442363	0.175316	-2.52324	0.0116281	0.0505855
YGR174W-A	580.125	-0.320709	0.220365	-1.45535	0.145572	0.323281
YGR176W	18.1766	-0.0265014	0.617661	-0.042906	0.965776	0.987972
YGR179C	252.542	-0.615849	0.236913	-2.59947	0.00933666	0.0425957
YGR181W	1227.95	-0.584663	0.175535	-3.33075	0.000866125	0.00645795
YGR182C	4264.48	-0.429721	0.184467	-2.32953	0.0198312	0.0761015
YGR183C	4831.46	-0.453971	0.171653	-2.6447	0.00817629	0.0385567
YGR185C	1187.1	-0.184992	0.164401	-1.12525	0.260483	0.479634
YGR186W	1813.35	-0.186129	0.164506	-1.13145	0.257867	0.476694
YGR188C	166.204	-0.198535	0.240971	-0.823895	0.409999	0.636963
YGR193C	1097.75	-0.098083	0.204266	-0.480174	0.631104	0.804642
YGR194C	3298.16	-0.0364286	0.160318	-0.227227	0.820247	0.910886
YGR195W	502.56	-0.540811	0.189732	-2.8504	0.00436649	0.0235465
YGR196C	458.856	-0.308486	0.198305	-1.55561	0.1198	0.281785
YGR199W	1231.75	-0.104995	0.167602	-0.626454	0.531017	0.733777
YGR202C	834.038	-0.109213	0.173043	-0.631135	0.527952	0.731325
YGR203W	1490.38	-0.629405	0.221145	-2.84611	0.00442566	0.0237901
YGR205W	1677.54	-1.56941	0.156566	-10.024	1.19603e-23	3.01222e-21
YGR206W	668.374	-0.412237	0.209128	-1.97121	0.0486994	0.147706
YGR209C	13748.9	-0.473933	0.195857	-2.41979	0.0155294	0.0626336
YGR210C	2651.53	-0.349144	0.199918	-1.74644	0.0807347	0.213037
YGR211W	1934.37	-0.167136	0.172515	-0.968823	0.332633	0.562668
YGR215W	693.699	-0.62747	0.182021	-3.44724	0.00056634	0.00457921
YGR216C	417.933	-0.0843237	0.188514	-0.447309	0.654652	0.821474
YGR218W	1691.69	-0.128046	0.169829	-0.753972	0.450866	0.667659
YGR219W	6.53015	-0.44733	1.02144	-0.437941	0.661429	0.826027
YGR220C	604.982	-0.31991	0.179761	-1.77964	0.0751345	0.202503
snR7-L	9.31797	-1.48075	0.925777	-1.59946	0.109717	0.265037
YGR225W	57.6892	-0.142163	0.381368	-0.372772	0.709318	0.856874
YGR228W	14.8433	-0.910284	0.687212	-1.3246	0.185303	0.382183
YGR229C	380.023	-0.375427	0.218077	-1.72154	0.0851538	0.221733
YGR230W	739.205	-0.707297	0.181383	-3.89946	9.64081e-05	0.00109081
YGR232W	1421.82	-0.388815	0.179287	-2.16868	0.0301073	0.102983
YGR234W	2011.16	-0.57725	0.164194	-3.51566	0.000438658	0.00376626
YGR235C	1872.61	-0.00751651	0.17062	-0.0440541	0.964861	0.987972
YGR238C	572.266	-0.24617	0.206976	-1.18936	0.234296	0.448666
YGR239C	1117.25	-0.193759	0.169165	-1.14539	0.252049	0.469058
YGR243W	7227.07	-0.0401549	0.173748	-0.231111	0.817229	0.909674
YGR246C	546.62	-0.362735	0.187794	-1.93156	0.0534139	0.158747
YGR247W	1240.43	-1.31089	0.204309	-6.41619	1.39725e-10	7.66231e-09
YGR248W	8376.92	-0.062386	0.17746	-0.351549	0.725176	0.86573
YGR252W	932.906	-0.333245	0.190108	-1.75293	0.0796142	0.211115
YGR253C	3293.79	-0.00320664	0.161729	-0.0198273	0.984181	0.996227
YGR254W	42863.7	-0.0505105	0.194042	-0.260308	0.794627	0.896825
YGR255C	1876.43	-0.0356669	0.169421	-0.210522	0.83326	0.918704
YGR257C	1674.17	-0.336314	0.177785	-1.89169	0.0585326	0.169443
YGR260W	3688.14	-0.0888639	0.180718	-0.491728	0.622912	0.799879
YGR261C	697.635	-0.156206	0.190319	-0.820758	0.411784	0.638228
YGR262C	815.137	-0.350003	0.215797	-1.62191	0.104823	0.257048
YGR263C	554.4	-0.196409	0.185537	-1.0586	0.289783	0.514497
YGR265W	17.4071	-1.22298	0.654947	-1.8673	0.0618592	0.176149
YGR270W	1383.3	-0.0448705	0.166435	-0.269598	0.78747	0.892993
YGR271C-A	111.748	-0.593591	0.298738	-1.987	0.0469225	0.143791
YGR275W	449.451	-0.215584	0.195856	-1.10073	0.271015	0.490982
YGR276C	483.897	-0.150277	0.217843	-0.689841	0.490294	0.701837
YGR278W	202.986	-0.402487	0.274136	-1.4682	0.14205	0.317743
YGR279C	6741.59	-0.649082	0.206892	-3.13731	0.00170508	0.0112133
YGR280C	577.377	-0.66358	0.231034	-2.87222	0.00407595	0.0222087
YGR282C	15933.3	-0.0352788	0.176427	-0.199962	0.84151	0.922962
YGR285C	3663.58	-0.0371587	0.189848	-0.195729	0.844822	0.924719
YGR286C	417.568	-0.317132	0.205625	-1.54228	0.123005	0.286451
YGR287C	184.364	-0.832843	0.239619	-3.4757	0.000509528	0.00422535
YGR289C	3018.85	-0.790107	0.156725	-5.04134	4.62273e-07	1.07653e-05
YGR290W	130.42	-0.598585	0.271554	-2.2043	0.0275034	0.0963351
YGR291C	1.86347	-1.71062	2.03045	-0.842485	0.399517	0.628578
YGR292W	504.101	-1.10683	0.196669	-5.62786	1.82461e-08	5.88025e-07
YGR294W	17.9898	-0.0971251	0.60697	-0.160016	0.872868	0.94065
YLL064C	1.88803	-0.155818	1.79063	-0.0870189	0.930656	0.97107
YLL055W	995.349	-0.212809	0.173206	-1.22865	0.219204	0.428442
YLL054C	244.142	-0.257659	0.248866	-1.03533	0.300514	0.528605
YLL052C	180.919	-0.07266	0.244129	-0.29763	0.765986	0.882532
YLL050C	6715.8	-0.215036	0.144433	-1.48883	0.136533	0.309765
YLL049W	810.374	-0.452867	0.217575	-2.08143	0.0373944	0.121587
YLL047W	4.94871	-0.746819	1.18899	-0.628111	0.529931	0.732872
YLL038C	661.194	-0.373909	0.192131	-1.94611	0.0516412	0.154492
YLL033W	135.626	-0.0306783	0.262557	-0.116844	0.906983	0.958989
YLL032C	162.124	-0.831883	0.268621	-3.09686	0.0019558	0.0124995
YLL029W	5145.54	-0.090125	0.151069	-0.596582	0.550786	0.749609
YLL028W	1269.83	-0.201472	0.175756	-1.14631	0.251665	0.468856
YLL026W	31632.2	-0.34063	0.150367	-2.26532	0.0234929	0.0861194
YLL024C	11050.2	-1.07617	0.166905	-6.44784	1.13456e-10	6.33018e-09
YLL023C	3949.15	-0.593772	0.20104	-2.9535	0.00314188	0.0181519
YLL022C	1062.57	-0.0611321	0.216497	-0.282369	0.777661	0.888637
YLL021W	200.267	-0.36345	0.248474	-1.46273	0.143542	0.320343
YLL018C-A	2071.31	-0.361246	0.16674	-2.16653	0.030271	0.103283
YLL017W	332.128	-0.139532	0.199209	-0.700429	0.48366	0.696149
YLL014W	1524.94	-1.01679	0.208983	-4.86542	1.14214e-06	2.33231e-05
YLL013C	487.277	-1.24398	0.192595	-6.45904	1.05366e-10	6.02092e-09
YLL009C	2105.59	-1.19731	0.204319	-5.86002	4.62821e-09	1.73878e-07
YLL007C	141.237	-0.0432958	0.275613	-0.157089	0.875175	0.941524
YLL006W	414.738	-0.00904451	0.200567	-0.0450948	0.964032	0.987972
YLL003W	473.613	-0.300125	0.188471	-1.59242	0.111291	0.267609
YLL002W	319.765	-0.440028	0.209078	-2.10461	0.0353255	0.11627
YLR003C	137.939	-0.25929	0.284332	-0.911928	0.361807	0.593985
YLR008C	728.443	-0.753198	0.180724	-4.16768	3.07715e-05	0.000404732
YLR009W	372.633	-0.0437514	0.202319	-0.216249	0.828793	0.915943
YLR010C	635.838	-0.75285	0.19143	-3.93276	8.39762e-05	0.000959728
YLR012C	13.2609	-0.830783	0.706168	-1.17647	0.239409	0.455379
YLR013W	6.43342	-0.0597986	1.19694	-0.0499597	0.960155	0.98656
YLR016C	1247.17	-0.645322	0.207753	-3.1062	0.0018951	0.0121918
YLR020C	387.638	-0.0736156	0.205772	-0.357753	0.720528	0.862452
YLR021W	504.598	-0.364322	0.192242	-1.89512	0.0580762	0.168886
YLR022C	358.575	-0.638574	0.204153	-3.12793	0.00176045	0.0114829
YLR023C	1016.55	-0.313021	0.222839	-1.4047	0.160112	0.346014
YLR025W	1292.55	-0.152729	0.187146	-0.816093	0.414447	0.640364
YLR026C	349.386	-0.887072	0.19834	-4.47249	7.73127e-06	0.000122833
YLR027C	5507.96	-0.122144	0.202641	-0.602759	0.546669	0.745152
snR30	476.005	-0.412689	0.28575	-1.44423	0.148673	0.329094
YLR033W	468.39	-0.834732	0.222312	-3.75478	0.000173491	0.00179292
YLR035C	557.267	-0.194823	0.187006	-1.0418	0.297505	0.524433
tA(UGC)L	1.40771	-1.22692	2.54771	-0.481578	0.630106	0.803888
YLR036C	451.59	-0.147331	0.188743	-0.780592	0.435043	0.65594
YLR038C	6829.4	-0.324582	0.15949	-2.03512	0.041839	0.131472
YLR043C	4897.31	-0.833245	0.184798	-4.50895	6.51483e-06	0.00010573
YLR045C	469.432	-0.755204	0.203586	-3.70951	0.000207663	0.00206751
YLR049C	629.266	-0.577728	0.186735	-3.09384	0.00197584	0.012592
YLR050C	928.767	-0.00990557	0.198144	-0.0499918	0.960129	0.98656
YLR051C	207.422	-0.092633	0.239268	-0.387152	0.698644	0.850793
YLR052W	251.981	-0.0547194	0.22556	-0.242594	0.80832	0.903479
YLR055C	1194.48	-0.0467891	0.176634	-0.264892	0.791092	0.894633
YLR059C	1141.14	-0.0124857	0.187973	-0.0664229	0.947041	0.979114
YLR061W	24.0117	-0.0549053	0.534335	-0.102755	0.918158	0.96407
YLR063W	108.595	-0.344721	0.305865	-1.12703	0.259728	0.478891
YLR064W	1202.92	-0.187211	0.164135	-1.14059	0.254041	0.471732
YLR066W	792.005	-0.133435	0.184066	-0.724931	0.468494	0.68364
YLR068W	107.692	-0.105741	0.282256	-0.374627	0.707938	0.855818
YLR069C	1137.65	-0.263651	0.178475	-1.47724	0.139611	0.314251
YLR070C	974.263	-0.115408	0.184476	-0.625597	0.531579	0.734255
YLR073C	270.068	-0.198643	0.220447	-0.901092	0.367539	0.599201
YLR074C	626.853	-0.200149	0.203257	-0.98471	0.324767	0.555157
YLR078C	1072.87	-0.241315	0.163975	-1.47166	0.141113	0.31631
YLR079W	2180.99	-0.509594	0.168679	-3.02109	0.00251865	0.0152988
YLR081W	302.065	-0.498122	0.23923	-2.08219	0.037325	0.121498
YLR082C	473.433	-0.811396	0.191334	-4.24074	2.22787e-05	0.000303145
YLR083C	905.791	-0.0262142	0.201589	-0.130038	0.896536	0.952938
YLR085C	838.575	-0.320029	0.171628	-1.86467	0.0622274	0.176827
YLR086W	212.312	-0.368084	0.269059	-1.36804	0.171298	0.361446
YLR088W	542.857	-0.0898942	0.17892	-0.502426	0.615368	0.796745
YLR090W	2264.69	-0.535328	0.163987	-3.26445	0.00109678	0.00783417
YLR091W	783.685	-0.396621	0.1911	-2.07546	0.0379437	0.12269
YLR097C	1201.32	-0.712424	0.17052	-4.17795	2.94152e-05	0.000389909
YLR099W-A	2872.02	-0.541562	0.235176	-2.30279	0.0212906	0.0798106
YLR102C	984.135	-0.463036	0.164261	-2.81891	0.00481872	0.0253421
YLR104W	432.928	-0.0704729	0.187791	-0.375274	0.707457	0.855541
snR79	13.0631	-0.694219	0.713516	-0.972955	0.330576	0.561137
YLR109W	15037.9	-0.380408	0.160887	-2.36444	0.0180575	0.0703674
YLR110C	118761	-1.47325	0.230685	-6.38642	1.69814e-10	9.0924e-09
YLR111W	79.5515	-1.04758	0.348608	-3.00503	0.00265558	0.0159381
YLR112W	279.606	-0.884558	0.241946	-3.65601	0.000256172	0.00244315
YLR113W	3487.7	-0.638552	0.150484	-4.24334	2.20222e-05	0.000300705
YLR114C	626.963	-0.0251192	0.188193	-0.133475	0.893817	0.951599
YLR115W	347.567	-0.055554	0.214656	-0.258804	0.795786	0.897255
YLR116W	657.8	-0.102593	0.186419	-0.550337	0.582088	0.775357
YLR117C	403.519	-0.269418	0.217759	-1.23723	0.216002	0.424424
YLR118C	1428.98	-0.660123	0.159576	-4.13672	3.52301e-05	0.000450309
YLR130C	2568.05	-0.235321	0.194952	-1.20707	0.227405	0.439429
YLR132C	281.603	-0.00291629	0.236844	-0.0123131	0.990176	0.99825
YLR135W	231.577	-0.502284	0.230385	-2.1802	0.029243	0.100736
YLR137W	546.939	-0.13392	0.198788	-0.673683	0.500513	0.709276
YLR141W	738.234	-0.599799	0.174285	-3.44147	0.000578554	0.00465582
YLR145W	101.84	-0.221719	0.354608	-0.625251	0.531806	0.734282
YLR146C	262.953	-0.0197724	0.234152	-0.0844427	0.932704	0.972615
YLR148W	444.847	-0.299619	0.214025	-1.39992	0.161537	0.347635
YLR151C	442.649	-0.606891	0.236323	-2.56806	0.0102271	0.0456625
YLR154C	503.009	-0.252361	0.186468	-1.35337	0.175938	0.36823
RDN37-1	0.521699	-0.0778381	3.7107	-0.0209766	0.983264	0.996227
ITS2-1	15.641	-0.497946	0.799354	-0.622935	0.533327	0.735027
ITS1-1	2.44724	-0.655451	1.61933	-0.404767	0.685649	0.842635
ETS1-1	19.7079	-1.27599	0.601976	-2.11967	0.0340339	0.113114
RDN5-1	169.278	-1.56827	0.3522	-4.45279	8.47597e-06	0.00013235
ETS2-2	60.5379	-1.30565	0.392608	-3.32557	0.000882368	0.00655749
ETS1-2	23.1483	-0.193973	0.597472	-0.324657	0.745441	0.874719
YLR157W-D	0.154629	-1.56847	4.99039	-0.314298	0.753295	0.877425
YLR162W-A	17.7515	-0.427967	0.644045	-0.664499	0.506371	0.714163
YLR165C	607.755	-0.202656	0.187845	-1.07885	0.280655	0.504348
YLR166C	605.667	-0.109044	0.205659	-0.530217	0.595961	0.785832
YLR167W	18967.1	-0.710539	0.202981	-3.50051	0.000464363	0.00392257
YLR176C	305.291	-0.133022	0.204409	-0.650766	0.515197	0.721194
YLR177W	5675.26	-1.08465	0.160805	-6.74511	1.52912e-11	9.7178e-10
YLR179C	4668.34	-0.705129	0.237761	-2.9657	0.00301991	0.0175967
YLR181C	746.352	-0.285339	0.180461	-1.58117	0.113839	0.271426
YLR182W	357.115	-0.701865	0.207824	-3.37721	0.00073226	0.00563277
YLR183C	256.597	-0.912131	0.214914	-4.24416	2.19414e-05	0.000300705
YLR184W	1.21119	-0.718581	2.33237	-0.308091	0.758013	0.879526
YLR185W	2629.12	-0.324256	0.176641	-1.83567	0.0664061	0.185342
YLR192C	2507.87	-0.362489	0.162072	-2.23659	0.025313	0.090804
YLR193C	1714.79	-0.29448	0.159777	-1.84306	0.0653197	0.183467
YLR195C	1006.09	-0.245305	0.171491	-1.43043	0.152594	0.33548
YLR197W	506.852	-0.401134	0.208293	-1.92581	0.0541278	0.160379
YLR198C	20.9842	-0.282658	0.566706	-0.498773	0.617939	0.797795
YLR200W	298.89	-0.714243	0.248166	-2.87808	0.00400098	0.0218879
YLR201C	1476.18	-0.010623	0.16514	-0.0643272	0.94871	0.980132
YLR202C	38.4243	-0.298609	0.440082	-0.67853	0.497436	0.707206
YLR203C	3311.74	-0.37197	0.176696	-2.10514	0.035279	0.116253
YLR204W	1556.14	-0.946687	0.168887	-5.60544	2.0773e-08	6.63175e-07
YLR206W	1560.3	-0.137738	0.181949	-0.757011	0.449043	0.666135
YLR208W	1575.56	-0.412446	0.163513	-2.5224	0.0116558	0.0506451
YLR209C	1952.95	-0.328737	0.230361	-1.42705	0.153566	0.336848
YLR210W	111.985	-0.207168	0.290368	-0.713466	0.475558	0.690244
YLR212C	725.002	-0.393984	0.176721	-2.22942	0.0257861	0.0919485
YLR213C	1327.67	-0.0782164	0.172925	-0.452314	0.651043	0.819225
YLR216C	5302.73	-0.388355	0.166391	-2.33399	0.019596	0.0753692
YLR218C	786.023	-0.753304	0.196056	-3.84229	0.000121893	0.00133259
YLR220W	2820.52	-0.277412	0.17417	-1.59277	0.111212	0.267603
YLR221C	218.626	-0.320558	0.237824	-1.34788	0.177697	0.37043
YLR222C-A	9.98817	-0.156425	0.820785	-0.19058	0.848855	0.927263
YLR223C	118.596	-0.0629226	0.292895	-0.21483	0.8299	0.916817
YLR224W	840.295	-0.24731	0.177697	-1.39175	0.163998	0.350908
YLR227C	450.243	-0.0295475	0.188375	-0.156855	0.875359	0.941524
YLR229C	1532.7	-0.0923461	0.173957	-0.530856	0.595519	0.785797
YLR231C	1594.7	-0.169464	0.195421	-0.867174	0.385847	0.616183
YLR238W	158.474	-0.622826	0.247385	-2.51763	0.0118146	0.051085
YLR239C	772.28	-0.443153	0.171589	-2.58264	0.00980466	0.0442707
YLR245C	365.772	-0.418439	0.222394	-1.88152	0.0599012	0.171868
YLR246W	799.582	-0.162168	0.177299	-0.914659	0.360371	0.592869
YLR251W	1862.03	-0.856709	0.186853	-4.58494	4.54116e-06	7.87753e-05
YLR252W	1060.54	-0.937907	0.215859	-4.345	1.39273e-05	0.000202362
YLR254C	737.197	-0.463152	0.199283	-2.32409	0.0201208	0.0768397
YLR257W	6797.07	-0.0688883	0.153522	-0.44872	0.653633	0.821168
YLR258W	15451.9	-0.23977	0.159788	-1.50055	0.133472	0.304261
YLR259C	29516	-0.51892	0.175713	-2.95322	0.00314479	0.0181533
YLR261C	3.73017	-0.281457	1.36422	-0.206313	0.836546	0.920174
YLR262C	107.345	-0.149991	0.324478	-0.462252	0.643901	0.813852
YLR262C-A	3119.64	-0.642851	0.211956	-3.03295	0.00242179	0.0148362
YLR263W	81.1579	-0.577228	0.336984	-1.71293	0.0867262	0.224309
YLR264W	1322.48	-0.0515386	0.170293	-0.302646	0.762159	0.88235
YLR264C-A	783.425	-0.141254	0.181451	-0.77847	0.436292	0.656659
YLR268W	907.177	-0.499288	0.177223	-2.8173	0.00484299	0.0254108
YLR269C	17.3171	-0.484445	0.627174	-0.772426	0.439862	0.659115
YLR270W	2097.69	-0.240746	0.158617	-1.51778	0.129069	0.296202
YLR271W	492.284	-0.716025	0.22561	-3.17373	0.00150496	0.0101686
YLR272C	282.255	-0.235956	0.224999	-1.0487	0.294318	0.520709
tV(AAC)L	17.9071	-0.958925	0.661847	-1.44886	0.147376	0.326363
YLR277C	386.206	-0.0654195	0.203513	-0.321451	0.747868	0.875603
YLR278C	1049.41	-0.170101	0.163584	-1.03984	0.298414	0.525666
YLR279W	616.194	-0.856672	0.250675	-3.41746	0.000632084	0.00502525
YLR282C	6.33162	-1.84482	1.18774	-1.55322	0.120371	0.282444
YLR283W	387.64	-0.143436	0.19332	-0.741962	0.45811	0.674216
YLR284C	1390.74	-0.268187	0.162918	-1.64614	0.0997341	0.248149
YLR285W	421.142	-0.229033	0.1902	-1.20417	0.228524	0.440717
YLR285C-A	84.3985	-0.403705	0.345323	-1.16906	0.242378	0.458972
YLR287C-A	5273.43	-0.320758	0.153961	-2.08338	0.0372169	0.121205
YLR288C	692.101	-0.140879	0.180798	-0.779204	0.43586	0.656299
YLR289W	302.746	-0.487192	0.237868	-2.04816	0.0405443	0.128412
YLR290C	1144.52	-0.189203	0.168584	-1.12231	0.261732	0.481152
YLR293C	2701.76	-0.302425	0.158566	-1.90725	0.056488	0.165783
YLR294C	1531.82	-0.101823	0.171132	-0.594998	0.551845	0.749609
YLR295C	2608.22	-0.204523	0.195516	-1.04607	0.29553	0.521931
YLR296W	36.9718	-0.038954	0.442281	-0.0880752	0.929817	0.970492
YLR298C	401.361	-0.101446	0.213686	-0.474743	0.63497	0.807518
YLR301W	925.07	-0.563144	0.177252	-3.17708	0.00148764	0.0100757
YLR307W	218.78	-0.0612092	0.231733	-0.264137	0.791675	0.894994
YLR309C	400.466	-0.965727	0.286776	-3.36754	0.000758429	0.00581047
YLR310C	841.905	-0.0537591	0.174061	-0.308851	0.757435	0.879385
YLR312W-A	925.516	-0.829268	0.183293	-4.52427	6.06056e-06	9.98036e-05
YLR314C	1210.11	-0.744962	0.187995	-3.96267	7.41149e-05	0.000857111
YLR315W	166.886	-0.0884451	0.270314	-0.327194	0.743521	0.873069
YLR316C	351.822	-0.150055	0.227397	-0.65988	0.509331	0.716713
YLR318W	183.353	-0.333313	0.243651	-1.36799	0.171315	0.361446
YLR321C	124.436	-0.232353	0.272348	-0.853147	0.393578	0.622547
YLR325C	4641.42	-0.0938035	0.158638	-0.591304	0.554317	0.75206
YLR327C	63246.9	-0.667292	0.16141	-4.13414	3.56289e-05	0.000452854
tD(GUC)L2	0.624993	-1.0061	3.3856	-0.29717	0.766337	0.882728
snR61	52.4577	-0.699608	0.402822	-1.73677	0.082428	0.21666
snR55	42.5993	-1.38693	0.430507	-3.22163	0.00127462	0.00888058
snR57	226.574	-0.940971	0.248056	-3.79338	0.00014861	0.00157161
YLR335W	456.514	-0.251084	0.197343	-1.27233	0.203257	0.407354
YLR340W	4760.01	-0.187954	0.261811	-0.717902	0.472818	0.687882
YLR341W	66.8154	-1.01235	0.345662	-2.92874	0.00340342	0.019286
YLR344W	2565.09	-0.197473	0.192554	-1.02554	0.305106	0.533042
YLR348C	2468.35	-1.25687	0.205215	-6.12464	9.08906e-10	4.03958e-08
YLR349W	496.194	-0.111887	0.215129	-0.520091	0.603	0.791074
YLR350W	9003.25	-0.115478	0.170254	-0.67827	0.497601	0.707209
YLR351C	2272.5	-0.178349	0.167382	-1.06552	0.28664	0.511665
YLR360W	813.745	-0.336683	0.181389	-1.85614	0.0634342	0.179506
YLR361C-A	1058.04	-0.412125	0.191948	-2.14707	0.031788	0.106956
YLR363C	303.625	-0.189994	0.212711	-0.893204	0.371748	0.603891
YLR364W	217.976	-0.556851	0.235424	-2.36531	0.0180151	0.0702825
YLR367W	2310.55	-1.0467	0.198146	-5.2825	1.27434e-07	3.4251e-06
snR44	212.248	-0.735199	0.27942	-2.63116	0.00850946	0.0397967
YLR372W	1234.38	-0.581668	0.165843	-3.50734	0.000452616	0.00384723
YLR373C	311.063	-0.639833	0.243899	-2.62335	0.00870685	0.0403865
YLR374C	1.29309	-0.778695	2.27313	-0.342565	0.731926	0.868906
YLR375W	3203.39	-0.511879	0.206212	-2.4823	0.0130538	0.0551
YLR376C	157.013	-0.19022	0.249402	-0.762704	0.44564	0.663096
YLR377C	6679.35	-0.321421	0.198527	-1.61903	0.10544	0.257725
tK(UUU)L	29.097	-0.907319	0.533003	-1.70228	0.0887031	0.227701
YLR378C	3130.31	-0.600248	0.198695	-3.02095	0.00251979	0.0152988
YLR379W	231.947	-0.30034	0.250669	-1.19815	0.230859	0.444336
YLR383W	283.74	-0.385215	0.239854	-1.60604	0.108265	0.262648
YLR385C	17.7017	-0.127924	0.609538	-0.20987	0.833769	0.918862
YLR388W	2273.88	-0.181796	0.154474	-1.17687	0.239246	0.455196
snR34	99.7415	-0.965822	0.338875	-2.85008	0.00437081	0.0235511
YLR390W	820.872	-0.628765	0.215731	-2.91458	0.00356172	0.0199832
YLR395C	6073.8	-0.302077	0.151268	-1.99696	0.0458294	0.141655
YLR399C	1208.47	-0.150869	0.159401	-0.946476	0.343906	0.575009
YLR400W	32.6139	-0.0107981	0.490244	-0.022026	0.982427	0.996227
YLR405W	445.994	-0.299486	0.201486	-1.48639	0.137177	0.310624
YLR408C	194.079	-0.00353904	0.253452	-0.0139634	0.988859	0.99781
YLR410W-B	225.77	-1.28391	0.257551	-4.98508	6.19348e-07	1.37184e-05
YLR411W	164.771	-0.13991	0.249951	-0.559748	0.575651	0.769648
YLR418C	1028.06	-0.169361	0.164555	-1.0292	0.303384	0.531664
YLR421C	2632.28	-0.0230833	0.16116	-0.143232	0.886107	0.948155
YLR423C	270.707	-0.358786	0.268719	-1.33517	0.181821	0.376945
YLR425W	321.603	-0.183751	0.201349	-0.912603	0.361451	0.593826
YLR437C	925.265	-0.928706	0.202688	-4.58194	4.60679e-06	7.97103e-05
YLR437C-A	3.89986	-2.04835	1.40932	-1.45344	0.146102	0.324248
YLR438W	1901.23	-0.640963	0.215399	-2.9757	0.00292316	0.0172099
YLR438C-A	1640.97	-0.525183	0.206746	-2.54024	0.0110776	0.0485987
YLR439W	935.793	-0.219424	0.199359	-1.10065	0.271051	0.490982
YLR442C	217.133	-0.345036	0.25726	-1.3412	0.179857	0.373521
YLR447C	2678.24	-0.508127	0.15493	-3.27972	0.00103911	0.00751693
YLR452C	197.832	-0.244491	0.24144	-1.01264	0.311234	0.540309
YLR454W	1690.45	-0.0899585	0.185916	-0.483865	0.628482	0.802572
tI(AAU)L2	0.307998	-1.56893	4.7878	-0.327694	0.743143	0.872776
YLR455W	368.081	-1.03631	0.209811	-4.93928	7.84125e-07	1.68203e-05
YLR457C	178.74	-0.456604	0.259397	-1.76025	0.0783655	0.209139
YLR459W	405.631	-0.182329	0.197869	-0.921462	0.356809	0.589338
YLR460C	269.933	-0.249098	0.210453	-1.18363	0.23656	0.45173
YLR461W	10.096	-0.0223417	0.806296	-0.0277091	0.977894	0.994122
YPL282C	0.187916	-1.71067	4.98108	-0.343432	0.731273	0.868435
YPL280W	208.678	-0.167764	0.229746	-0.730212	0.465261	0.680089
YPL278C	170.597	-0.173853	0.259826	-0.669112	0.503424	0.711553
YPL276W	134.321	-2.69495	0.337999	-7.97324	1.54573e-15	1.75182e-13
YPL275W	301.406	-3.62298	0.290544	-12.4696	1.09346e-35	4.37384e-33
YPL274W	1072.12	-0.0421688	0.185856	-0.226889	0.82051	0.910886
YPL273W	990.843	-0.493453	0.165284	-2.98548	0.0028313	0.016727
YPL271W	16030.8	-0.453347	0.18299	-2.47744	0.0132328	0.0556139
YPL269W	266.608	-0.484926	0.219488	-2.20935	0.0271505	0.0955359
YPL268W	501.585	-0.00378447	0.216327	-0.0174942	0.986042	0.99677
YPL267W	78.6469	-0.00924768	0.342605	-0.0269922	0.978466	0.99429
YPL264C	348.835	-0.454309	0.225018	-2.01899	0.0434881	0.135651
YPL263C	343.946	-0.137234	0.19938	-0.688305	0.491261	0.702096
YPL261C	6.48788	-0.75131	1.06148	-0.707795	0.479073	0.693274
YPL260W	1748.07	-0.0841357	0.195411	-0.430559	0.666789	0.829361
YPL256C	392.526	-0.160556	0.207555	-0.773556	0.439193	0.658478
YPL255W	216.107	-0.3761	0.247021	-1.52254	0.127873	0.293961
YPL253C	72.6282	-0.258489	0.33641	-0.768374	0.442265	0.660874
YPL252C	286.054	-0.484662	0.236216	-2.05178	0.0401915	0.127652
YPL251W	1.02661	-0.650755	2.54238	-0.255963	0.797979	0.898983
YPL250C	972.836	-1.46852	0.188683	-7.783	7.08235e-15	7.40923e-13
YPL249C-A	108.914	-0.0296011	0.282571	-0.104756	0.916569	0.963616
YPL250W-A	0.307998	-1.56893	4.7878	-0.327694	0.743143	0.872776
YPL247C	5684.76	-0.274091	0.178353	-1.53679	0.124345	0.288779
YPL245W	490.601	-0.0882586	0.199855	-0.441614	0.658768	0.823344
YPL244C	1008.4	-0.692025	0.18462	-3.74838	0.000177982	0.00182744
YPL243W	1060.12	-0.309055	0.178178	-1.73453	0.0828249	0.217288
YPL242C	763.904	-0.192611	0.173046	-1.11306	0.265684	0.485275
YPL241C	320.33	-0.48556	0.208357	-2.33042	0.0197839	0.0759631
YPL240C	24226.5	-0.438196	0.143135	-3.06142	0.00220292	0.013743
YPL239W	468.959	-0.133614	0.19522	-0.684428	0.493705	0.704553
YPL238C	2.55909	-0.506824	1.68538	-0.300717	0.76363	0.88251
YPL236C	731.089	-0.194788	0.192776	-1.01043	0.312288	0.541447
YPL234C	5428.13	-0.530349	0.151419	-3.50253	0.000460861	0.00389978
YPL228W	264.346	-0.368654	0.251463	-1.46603	0.142639	0.318956
YPL227C	192.999	-0.511035	0.264948	-1.92881	0.0537544	0.159586
YPL225W	3465.02	-0.690161	0.167602	-4.11787	3.82392e-05	0.000480641
YPL224C	1624.74	-0.25973	0.159973	-1.62359	0.104464	0.256632
YPL223C	10279.4	-0.65306	0.185523	-3.52011	0.000431372	0.00372185
YPL220W	3114.18	-0.52695	0.191943	-2.74534	0.00604473	0.0303965
YPL218W	6436.99	-0.700177	0.188544	-3.7136	0.000204332	0.00203733
YPL215W	935.742	-0.557068	0.165799	-3.35991	0.000779685	0.00593713
YPL213W	261.781	-0.24556	0.23191	-1.05886	0.289664	0.51442
YPL212C	459.316	-0.0499899	0.214205	-0.233374	0.815471	0.90905
YPL210C	581.565	-0.231585	0.200968	-1.15234	0.24918	0.466525
YPL209C	45.3613	-0.375901	0.413463	-0.909152	0.36327	0.595238
YPL208W	412.183	-0.168978	0.195857	-0.862763	0.388268	0.617548
YPL204W	1151.6	-0.0143675	0.177214	-0.0810741	0.935383	0.973838
YPL200W	209.45	-0.171961	0.234148	-0.73441	0.462699	0.67824
YPL199C	906.256	-0.228059	0.173521	-1.31431	0.188743	0.387516
YPL197C	2.05612	-0.90592	1.76097	-0.514445	0.606941	0.791106
YPL196W	3756.22	-0.0691519	0.166939	-0.414234	0.678703	0.838362
YPL195W	593.079	-0.592053	0.197822	-2.99285	0.00276382	0.0163853
YPL194W	162.874	-0.0926561	0.259254	-0.357395	0.720796	0.862622
YPL193W	244.09	-0.424463	0.250302	-1.69581	0.0899228	0.230051
YPL192C	98.6027	-0.022723	0.303848	-0.074784	0.940387	0.975981
YPL190C	682.923	-0.492608	0.206234	-2.38859	0.0169132	0.067218
YPL189C-A	1579.14	-0.658934	0.191793	-3.43564	0.000591152	0.00474596
YPL189W	75.8963	-0.081878	0.325206	-0.251773	0.801217	0.901062
YPL187W	19.8035	-0.320155	0.589682	-0.542928	0.58718	0.778686
YPL185W	47.015	-0.786086	0.402101	-1.95494	0.0505897	0.152217
YPL184C	1143.23	-0.0214944	0.173356	-0.12399	0.901323	0.955715
YPL183W-A	1002.5	-0.627376	0.163244	-3.84318	0.000121452	0.00133205
YPL182C	30.8648	-0.351974	0.497781	-0.707086	0.479513	0.693468
YPL181W	892.3	-0.0164375	0.184397	-0.0891417	0.928969	0.970054
YPL180W	559.758	-0.0305996	0.178653	-0.171279	0.864005	0.936292
YPL174C	155.541	-0.289897	0.271843	-1.06641	0.286238	0.511407
YPL173W	833.793	-0.565656	0.193646	-2.92108	0.0034882	0.0196356
YPL168W	503.565	-0.0105221	0.205789	-0.0511306	0.959221	0.986484
YPL164C	318.14	-0.560415	0.239122	-2.34363	0.0190969	0.0738256
YPL162C	713.846	-0.107747	0.188519	-0.571543	0.567631	0.762849
YPL161C	267.949	-0.354278	0.234239	-1.51247	0.130415	0.298292
YPL158C	357.055	-0.673832	0.223122	-3.02002	0.00252759	0.0153324
YPL154C	20746.5	-0.0704695	0.15107	-0.46647	0.640879	0.811391
YPL152W-A	6.93766	-0.246218	1.00902	-0.244016	0.807218	0.902899
YPL146C	167.749	-1.13282	0.273164	-4.14705	3.36789e-05	0.000432988
YPL144W	443.344	-0.45204	0.209535	-2.15735	0.0309783	0.105064
snR17b	85.2137	-0.205254	0.354769	-0.578556	0.562889	0.758099
YPL139C	516.51	-0.200438	0.209172	-0.958248	0.337938	0.568384
YPL138C	754.938	-0.163692	0.170296	-0.961221	0.336441	0.566708
YPL134C	7409.41	-0.358522	0.199522	-1.7969	0.0723509	0.196503
YPL133C	1306.31	-0.298428	0.16662	-1.79106	0.0732835	0.198616
YPL132W	812.414	-0.808248	0.169917	-4.75673	1.96753e-06	3.72122e-05
YPL129W	971.411	-0.130659	0.167327	-0.780858	0.434886	0.65594
YPL127C	1938.22	-0.413843	0.169344	-2.4438	0.0145333	0.0598223
YPL124W	107.717	-0.255345	0.293292	-0.870619	0.383962	0.614485
YPL123C	1842.6	-0.319963	0.16658	-1.92077	0.0547605	0.162041
YPL120W	241.011	-0.200713	0.249885	-0.803223	0.421846	0.646507
YPL118W	1793.58	-0.370118	0.169829	-2.17935	0.0293056	0.1009
YPL116W	444.092	-0.0100928	0.211221	-0.047783	0.961889	0.987298
YPL115C	344.887	-0.0765896	0.225945	-0.338975	0.734629	0.869313
YPL114W	0.350283	-0.196906	4.55193	-0.0432577	0.965496	0.987972
YPL111W	986.295	-0.46693	0.190635	-2.44934	0.014312	0.0591262
YPL105C	881.781	-0.206967	0.176024	-1.17578	0.239681	0.455389
YPL104W	690.197	-0.188349	0.18045	-1.04378	0.296589	0.523302
YPL099C	680.947	-0.601166	0.187707	-3.20268	0.00136155	0.00940227
YPL098C	2495.6	-0.652172	0.220864	-2.95282	0.00314884	0.0181613
YPL097W	649.223	-0.587089	0.179496	-3.27076	0.00107259	0.00768112
YPL096C-A	386.983	-0.368196	0.231611	-1.58972	0.111899	0.268399
YPL095C	2944.89	-1.44596	0.200351	-7.21713	5.30946e-13	4.19818e-11
YPL091W	3901.69	-0.202082	0.150253	-1.34494	0.178643	0.371604
YPL087W	7090.39	-0.142439	0.16644	-0.855795	0.392111	0.621697
YPL084W	855.791	-0.293186	0.175486	-1.67071	0.0947784	0.238613
YPL083C	258.781	-0.354357	0.224349	-1.57949	0.114223	0.272246
YPL081W	428.853	-0.286212	0.203385	-1.40725	0.159355	0.345209
YPL074W	876.234	-0.263079	0.175488	-1.49913	0.13384	0.304998
YPL073C	3.07615	-1.6453	1.73342	-0.949169	0.342535	0.573916
YPL072W	138.778	-1.01788	0.283016	-3.59656	0.000322451	0.00291191
YPL070W	370.682	-0.0886821	0.262023	-0.338452	0.735023	0.869396
YPL067C	627.664	-0.565614	0.228777	-2.47234	0.0134233	0.0562077
YPL066W	705.745	-0.0673741	0.197443	-0.341233	0.732928	0.869034
YPL065W	181.174	-0.341232	0.243878	-1.39919	0.161757	0.347864
YPL064C	656.652	-0.55836	0.194971	-2.86382	0.00418571	0.0227157
YPL063W	1848.27	-0.317	0.153883	-2.06001	0.0393978	0.125718
YPL060W	390.456	-0.351841	0.217153	-1.62024	0.105181	0.257462
tC(GCA)P1	2.27248	-0.479376	1.68427	-0.284619	0.775936	0.887829
YPL060C-A	10.5524	-0.557444	0.807981	-0.689922	0.490243	0.701837
YPL059W	2472.66	-0.787319	0.183851	-4.28237	1.84911e-05	0.000258642
YPL056C	1738.43	-0.0470739	0.190958	-0.246514	0.805285	0.901955
YPL050C	782.654	-0.183286	0.186179	-0.984461	0.324889	0.555226
YPL048W	8353.42	-0.0830265	0.210138	-0.395104	0.692766	0.846758
YPL047W	404.128	-0.240078	0.189951	-1.26389	0.206269	0.412053
YPL046C	340.26	-0.181575	0.214602	-0.846099	0.397498	0.626573
YPL045W	398.137	-0.102431	0.193779	-0.528596	0.597086	0.786705
YPL041C	160.358	-0.588718	0.281157	-2.09391	0.0362681	0.118455
YPL040C	468.78	-0.38651	0.207423	-1.86339	0.0624076	0.177225
YPL038W	291.948	-0.687508	0.21977	-3.12831	0.00175814	0.0114829
YPL037C	4610.46	-0.337101	0.162838	-2.07016	0.0384372	0.123639
YPL035C	113.291	-0.476554	0.310876	-1.53294	0.12529	0.290365
YPL034W	138.488	-0.450544	0.273079	-1.64986	0.0989706	0.24652
YPL033C	12.0423	-0.0472083	0.778467	-0.0606426	0.951644	0.981779
YPL032C	327.745	-0.108651	0.230169	-0.47205	0.636891	0.808902
YPL031C	3162.89	-0.0991199	0.182586	-0.542868	0.587221	0.778686
YPL027W	140.854	-0.0286007	0.259977	-0.110013	0.912399	0.962138
YPL026C	809.927	-0.00515202	0.251656	-0.0204725	0.983666	0.996227
YPL025C	32.3395	-0.688129	0.467388	-1.47228	0.140944	0.316206
YPL024W	1313.4	-0.104985	0.166601	-0.630157	0.528592	0.731886
YPL021W	11.0188	-3.10486	1.01039	-3.07293	0.0021197	0.0133463
YPL020C	315.03	-0.1719	0.23449	-0.733078	0.463511	0.678552
YPL016W	285.579	-0.21629	0.211634	-1.022	0.306782	0.535283
YPL014W	471.381	-0.26243	0.214419	-1.22391	0.220985	0.430849
YPL013C	2551.11	-0.475464	0.181352	-2.62177	0.00874756	0.04052
YPL011C	445.024	-0.145773	0.206212	-0.706911	0.479622	0.693479
YPL010W	1656.87	-0.451234	0.197068	-2.28973	0.0220369	0.0821553
YPL009C	434.705	-0.535652	0.21294	-2.51551	0.0118862	0.0512855
YPL008W	389.611	-0.12332	0.224312	-0.54977	0.582477	0.77545
YPL007C	356.527	-0.380532	0.208327	-1.82661	0.0677591	0.187759
YPL003W	1662.69	-0.226646	0.166445	-1.36169	0.173295	0.364606
YPR004C	3399.65	-0.230054	0.171887	-1.33841	0.180764	0.375099
tG(GCC)P1	4.71939	-0.963612	1.25419	-0.768316	0.4423	0.660874
YPR008W	855.815	-0.00699644	0.189421	-0.0369359	0.970536	0.990654
tK(CUU)P	3.09356	-0.658215	1.8079	-0.364078	0.7158	0.859813
YPR010C-A	7129.93	-0.24806	0.174912	-1.4182	0.156134	0.340913
YPR011C	3316.8	-0.0622999	0.18135	-0.343533	0.731197	0.868435
YPR013C	673.393	-0.0448193	0.180542	-0.248249	0.803942	0.9015
YPR016C	1763.19	-0.158167	0.166319	-0.950987	0.341611	0.572862
YPR016W-A	49.5943	-0.334831	0.434538	-0.770544	0.440977	0.660014
YPR017C	404.907	-0.670242	0.229234	-2.92383	0.00345755	0.0194953
YPR018W	146.598	-0.775012	0.266222	-2.91115	0.00360104	0.0200878
YPR020W	2740.1	-0.309718	0.168851	-1.83427	0.0666146	0.185647
YPR025C	335.19	-0.186242	0.210636	-0.884192	0.376593	0.60784
YPR027C	1282.29	-0.723697	0.179098	-4.0408	5.32696e-05	0.000638859
tF(GAA)P2	1.01635	-1.13648	2.66644	-0.426218	0.669949	0.831284
YPR028W	17300.1	-0.200837	0.184579	-1.08808	0.276559	0.499099
YPR029C	792.836	-0.00362254	0.186377	-0.0194367	0.984493	0.996227
YPR036W	7659.21	-0.376937	0.175108	-2.1526	0.0313502	0.105875
YPR036W-A	24271.2	-0.987481	0.228639	-4.31895	1.56771e-05	0.000223959
YPR037C	1101.63	-0.38733	0.188802	-2.05152	0.0402167	0.127672
YPR043W	5.3854	-0.927282	1.08425	-0.855228	0.392425	0.621697
YPR044C	21.0516	-0.413794	0.604786	-0.684198	0.49385	0.704598
YPR045C	549.686	-0.257438	0.193993	-1.32704	0.184494	0.380763
YPR046W	85.9734	-0.169784	0.31288	-0.542649	0.587372	0.778734
YPR047W	566.741	-0.0480018	0.181177	-0.264944	0.791053	0.894633
YPR051W	146.359	-0.623207	0.29235	-2.13171	0.0330303	0.11048
YPR052C	1817.46	-0.576013	0.158249	-3.63992	0.000272719	0.00256145
YPR053C	116.416	-0.033278	0.344593	-0.0965719	0.923066	0.965967
YPR055W	230.912	-0.289245	0.251377	-1.15064	0.249878	0.466934
YPR056W	401.376	-0.199477	0.204307	-0.976361	0.328886	0.559245
YPR057W	456.412	-0.550683	0.203825	-2.70174	0.00689771	0.0338172
YPR058W	497.457	-0.163865	0.197678	-0.82895	0.407133	0.635267
YPR059C	6.61431	-1.3411	1.0252	-1.30814	0.190827	0.390498
YPR060C	144.434	-0.237622	0.272866	-0.870839	0.383842	0.614436
YPR061C	540.84	-0.0861072	0.185961	-0.463039	0.643336	0.813432
YPR062W	3755.9	-0.831348	0.166446	-4.99469	5.89299e-07	1.31817e-05
YPR063C	2749.28	-0.555689	0.184841	-3.00631	0.00264443	0.0158853
YPR064W	73.1216	-0.516768	0.335611	-1.53978	0.123613	0.287374
YPR066W	758.093	-0.333771	0.176675	-1.88918	0.0588678	0.169975
YPR067W	963	-0.452683	0.167635	-2.7004	0.00692558	0.0339049
YPR069C	1443.38	-0.0321435	0.171742	-0.187161	0.851534	0.928698
YPR070W	220.002	-0.220772	0.249215	-0.885871	0.375687	0.606811
YPR071W	249.463	-0.153316	0.248312	-0.617431	0.53695	0.738524
tS(UGA)P	0.316996	-0.0597564	4.72976	-0.0126341	0.98992	0.99814
YPR072W	790.631	-0.714402	0.203543	-3.50984	0.000448382	0.0038208
YPR073C	839.585	-0.501427	0.182638	-2.74547	0.0060425	0.0303965
YPR074C	2724.94	-0.438524	0.190423	-2.3029	0.0212846	0.0798106
YPR079W	717.203	-0.729993	0.175585	-4.15749	3.21761e-05	0.000419957
YPR080W	20791.6	-0.0629945	0.220177	-0.286109	0.774795	0.887829
YPR087W	11.6933	-0.335352	0.751449	-0.446273	0.6554	0.821981
YPR088C	1330.22	-0.190228	0.170636	-1.11481	0.26493	0.484614
YPR092W	2.27651	-1.42651	1.78376	-0.799724	0.423871	0.647417
snR51	148.349	-0.524172	0.290489	-1.80444	0.0711616	0.19387
snR70	331.384	-0.443645	0.223177	-1.98786	0.0468271	0.143638
snR41	279.157	-0.812535	0.229425	-3.54162	0.000397684	0.00346255
YPR096C	4.49904	-0.144001	1.21111	-0.118901	0.905354	0.957898
YPR098C	3001	-0.16471	0.178673	-0.921854	0.356605	0.589143
YPR100W	336.871	-0.546705	0.203307	-2.68906	0.00716525	0.034753
YPR104C	258.639	-0.0156429	0.212406	-0.0736464	0.941292	0.976296
YPR105C	420.555	-0.199859	0.207468	-0.963328	0.335383	0.565486
YPR106W	388.316	-0.129464	0.204095	-0.634333	0.525864	0.729175
YPR108W-A	10.4649	-0.0871426	0.91176	-0.0955762	0.923857	0.966645
YPR109W	1228.81	-0.427042	0.168551	-2.53361	0.0112895	0.049337
YPR111W	243.869	-0.112937	0.238497	-0.473535	0.635832	0.808285
YPR113W	5309.87	-0.752087	0.222105	-3.38618	0.000708739	0.00549843
YPR114W	1560.62	-0.267991	0.174383	-1.5368	0.124343	0.288779
YPR119W	193.322	-0.29622	0.249793	-1.18586	0.235676	0.450802
YPR120C	423.591	-0.0577433	0.193671	-0.298152	0.765588	0.88251
YPR123C	67.0832	-0.445858	0.358899	-1.2423	0.214128	0.422054
YPR124W	6692.08	-0.907134	0.160418	-5.65482	1.56008e-08	5.14979e-07
YPR127W	2930.69	-0.464459	0.176499	-2.63151	0.00850066	0.0397829
YPR128C	730.788	-0.00883189	0.194605	-0.0453836	0.963802	0.987972
YPR129W	450.457	-0.127663	0.189977	-0.671992	0.501589	0.709994
YPR131C	299.221	-0.245863	0.204086	-1.2047	0.228319	0.440445
YPR133C	886.065	-0.1716	0.187347	-0.915946	0.359695	0.592521
YPR133W-A	2522.03	-0.95665	0.18095	-5.28682	1.24459e-07	3.37179e-06
YPR134W	622.202	-0.259964	0.174594	-1.48896	0.136498	0.309765
YPR138C	2067.88	-0.324538	0.162793	-1.99356	0.0462006	0.142284
YPR139C	852.897	-0.377054	0.166518	-2.26435	0.0235525	0.0862451
YPR140W	1453.1	-0.209957	0.160024	-1.31203	0.189508	0.388536
YPR141C	155.014	-0.674356	0.306356	-2.20121	0.0277208	0.096717
YPR143W	136.773	-0.290759	0.292024	-0.99567	0.31941	0.549037
snR45	40.2252	-1.34531	0.519665	-2.58881	0.0096308	0.0436305
YPR145W	4205.41	-0.177043	0.14783	-1.19761	0.231069	0.444384
YPR146C	319.505	-0.416344	0.261355	-1.59302	0.111155	0.267559
YPR147C	1114.71	-0.138722	0.183638	-0.755412	0.450002	0.66696
YPR148C	1880.13	-0.353407	0.16976	-2.0818	0.0373606	0.121556
YPR152C	690.575	-0.102262	0.172971	-0.591211	0.554379	0.75206
YPR153W	138.134	-0.191964	0.28176	-0.681302	0.495681	0.705877
YPR154W	4950.5	-0.26185	0.195061	-1.3424	0.179466	0.372974
YPR155C	1649.55	-0.133165	0.163138	-0.816271	0.414345	0.640351
YPR158W	490.828	-0.810625	0.225356	-3.59709	0.000321801	0.0029099
YPR158W-B	18.1659	-0.544002	0.636013	-0.855333	0.392367	0.621697
tG(GCC)P2	2.75669	-0.659352	1.54095	-0.427887	0.668733	0.83027
YPR160W	21473.4	-0.37832	0.161947	-2.33608	0.0194871	0.0751204
YPR162C	450.688	-0.170929	0.194819	-0.877371	0.380285	0.611477
YPR165W	7175.38	-0.0910025	0.144563	-0.629503	0.52902	0.731886
YPR166C	1350.28	-0.968956	0.174345	-5.55769	2.73362e-08	8.52689e-07
YPR167C	211.449	-0.430856	0.232285	-1.85486	0.0636165	0.179722
YPR168W	108.991	-0.275901	0.341897	-0.80697	0.419684	0.645548
YPR169W	650.367	-0.154644	0.189779	-0.814866	0.415149	0.641011
tI(AAU)P2	0.154629	-1.56847	4.99039	-0.314298	0.753295	0.877425
YPR170W-B	288.602	-0.356563	0.227521	-1.56716	0.117077	0.277008
YPR171W	438.585	-0.155318	0.206302	-0.752866	0.451531	0.668497
YPR172W	920.217	-0.153262	0.168002	-0.912265	0.361629	0.593837
YPR174C	316.667	-0.575523	0.205987	-2.79398	0.00520641	0.0269639
YPR175W	243.194	-0.228028	0.229758	-0.992471	0.320968	0.551157
YPR176C	1177.64	-0.786962	0.184207	-4.27215	1.93598e-05	0.000268667
YPR179C	173.267	-0.685889	0.274074	-2.50257	0.0123296	0.0528968
YPR180W	569.33	-0.520262	0.19814	-2.62572	0.00864649	0.0402162
YPR181C	3762.51	-0.217922	0.193595	-1.12566	0.260311	0.479446
YPR182W	1431.54	-0.856966	0.231193	-3.70672	0.000209964	0.00208431
YPR183W	3946.22	-0.498787	0.2062	-2.41895	0.0155654	0.0627042
YPR184W	11103.5	-0.15744	0.189573	-0.830496	0.406258	0.634656
YPR185W	342.847	-0.786027	0.238472	-3.2961	0.000980359	0.00715284
YPR187W	1157.71	-0.333514	0.172434	-1.93415	0.0530946	0.158075
YPR188C	817.284	-0.343759	0.171194	-2.00801	0.0446426	0.138743
YPR189W	455.496	-0.241617	0.200101	-1.20748	0.227248	0.439322
YPR194C	444.35	-0.238163	0.192822	-1.23514	0.216777	0.425543
YPR195C	214.398	-0.0991164	0.256228	-0.386829	0.698883	0.850793
YPR199C	1438.97	-0.361109	0.159316	-2.26663	0.0234129	0.0859188
YPR200C	114.791	-0.409607	0.299608	-1.36714	0.171581	0.361895
YML132W	647.015	-0.771843	0.211321	-3.65246	0.000259737	0.00246582
YML130C	822.397	-0.455151	0.177891	-2.55859	0.0105097	0.0465275
YML129C	2386.01	-0.510097	0.155675	-3.27668	0.00105035	0.00758217
YML122C	132.634	-0.406158	0.275397	-1.47481	0.140264	0.315303
YML116W	685.823	-0.0482648	0.174201	-0.277064	0.781731	0.89131
YML115C	1470.87	-0.0431706	0.161982	-0.266514	0.789843	0.894425
YML114C	522.605	-0.0182172	0.18072	-0.100803	0.919707	0.964509
YML111W	337.632	-0.266869	0.208393	-1.2806	0.200333	0.403395
YML110C	4951.63	-0.036198	0.147835	-0.244855	0.806569	0.902529
YML105C	486.518	-0.107021	0.188256	-0.568489	0.569703	0.764249
YML104C	243.046	-0.476341	0.226396	-2.10401	0.0353773	0.116384
YML103C	610.093	-0.305896	0.19143	-1.59796	0.110053	0.265658
snR85	46.1947	-1.14351	0.435954	-2.623	0.00871604	0.0404015
YML102W	1542.01	-0.571809	0.209268	-2.73242	0.00628704	0.0314105
YML101C-A	0.359332	-1.56962	4.52784	-0.346659	0.728848	0.867343
YML101C	1568.7	-0.338069	0.22793	-1.48322	0.138017	0.311774
YML100W-A	232.585	-0.58859	0.321928	-1.82833	0.0675007	0.187273
YML100W	12555.2	-0.211214	0.173361	-1.21834	0.223094	0.433935
YML098W	850.373	-0.114948	0.170844	-0.672824	0.501059	0.709834
YML097C	230.02	-0.561016	0.234606	-2.39131	0.0167883	0.0667605
YML094W	105.594	-0.223498	0.28778	-0.776628	0.437378	0.657295
YML092C	3563.16	-0.264609	0.177717	-1.48894	0.136503	0.309765
ZOD1	0.350283	-0.196906	4.55193	-0.0432577	0.965496	0.987972
YML085C	4797.96	-0.765183	0.199125	-3.84273	0.000121675	0.00133235
YML083C	263.905	-0.934457	0.225209	-4.14929	3.33506e-05	0.000432794
YML081C-A	7196.15	-0.58638	0.169687	-3.45566	0.000548938	0.00448651
YML078W	6171.54	-0.472661	0.195556	-2.41701	0.0156485	0.0630018
YML077W	210.631	-0.386045	0.229707	-1.6806	0.0928411	0.235472
YML074C	1247.51	-0.0983876	0.169566	-0.580233	0.561758	0.757545
YML072C	2138.31	-0.344574	0.162578	-2.11944	0.034053	0.113122
YML071C	254.164	-0.795484	0.292606	-2.71862	0.00655553	0.032373
tR(UCU)M2	4.61579	-1.01089	1.38987	-0.727326	0.467026	0.682083
YML070W	4311.17	-0.0833894	0.167398	-0.498149	0.618379	0.797842
YML069W	924.667	-0.346584	0.176855	-1.9597	0.0500304	0.150935
YML068W	585.093	-0.0448403	0.183797	-0.243967	0.807257	0.902899
YML065W	270.072	-0.59252	0.256522	-2.30982	0.0208981	0.0788077
YML064C	634.178	-0.118131	0.175195	-0.674284	0.500131	0.709276
YML062C	418.82	-0.618953	0.23099	-2.67957	0.00737165	0.035526
YML059C	564.722	-0.0226383	0.197932	-0.114374	0.908941	0.96005
YML058W	6367.92	-0.418333	0.178139	-2.34835	0.0188568	0.0730634
YML056C	1074.85	-0.138536	0.204011	-0.67906	0.4971	0.706916
YML055W	701.103	-0.0340916	0.177181	-0.192411	0.84742	0.926354
YML053C	305.065	-0.979866	0.243056	-4.03143	5.54378e-05	0.000661363
YML052W	2060.48	-1.14432	0.195311	-5.85899	4.65696e-09	1.73996e-07
YML050W	381.789	-0.169322	0.192946	-0.87756	0.380183	0.611477
YML048W	5496.13	-0.114035	0.158589	-0.719058	0.472105	0.686993
YML046W	199.347	-0.278707	0.233426	-1.19399	0.232484	0.445743
YML045W	1.60554	-0.0208799	2.33026	-0.00896032	0.992851	0.999909
YML043C	84.8112	-0.76859	0.367137	-2.09347	0.036307	0.118477
YML039W	5.66426	-0.298472	1.05746	-0.282254	0.777749	0.888637
YML036W	189.294	-0.684856	0.235013	-2.91412	0.00356698	0.0199963
YML030W	1744.59	-0.318896	0.173166	-1.84157	0.0655387	0.183855
YML028W	31535	-0.332956	0.189911	-1.75323	0.079563	0.211092
YML027W	740.261	-0.1309	0.19136	-0.684049	0.493944	0.704598
YML024W	4007.7	-0.252138	0.17494	-1.44128	0.149505	0.330612
YML022W	1122.07	-0.361221	0.214862	-1.68117	0.0927293	0.235371
YML021C	287.387	-0.130798	0.208665	-0.626835	0.530767	0.733581
YML019W	697.864	-0.147676	0.170487	-0.8662	0.38638	0.616468
YML017W	391.389	-0.273345	0.195165	-1.40058	0.161338	0.347635
YML016C	478.408	-0.0612613	0.230615	-0.265644	0.790514	0.894425
YML015C	231.45	-0.531829	0.241637	-2.20095	0.0277399	0.0967339
YML014W	488.714	-0.500938	0.205664	-2.43571	0.0148627	0.0608466
YML012C-A	26.3544	-0.668524	0.517961	-1.29068	0.196813	0.399448
YML012W	9582.34	-0.621718	0.186905	-3.32638	0.000879816	0.00654568
YML011C	308.305	-0.0446684	0.223139	-0.200182	0.841339	0.922962
YML009W-B	0.187916	-1.71067	4.98108	-0.343432	0.731273	0.868435
YML009C	1634.92	-0.693923	0.184447	-3.76218	0.000168438	0.00175223
YML004C	6541.14	-0.379783	0.167332	-2.26963	0.0232301	0.085525
YML003W	79.3654	-0.197151	0.337378	-0.584362	0.558977	0.756126
YML001W	2169.32	-0.709624	0.160828	-4.41231	1.02272e-05	0.000154888
YMR001C	388.608	-0.15815	0.205977	-0.767804	0.442603	0.660892
YMR001C-A	20.9537	-0.946236	0.616012	-1.53607	0.124522	0.288992
YMR002W	5225.11	-0.250407	0.148325	-1.68823	0.0913666	0.232781
YMR003W	235.5	-1.03851	0.22961	-4.52292	6.09923e-06	9.99392e-05
YMR005W	559.294	-0.420918	0.186834	-2.2529	0.0242658	0.0881448
YMR012W	912.98	-0.346881	0.187743	-1.84764	0.0646546	0.1819
YMR013C	242.637	-0.315012	0.238278	-1.32204	0.186156	0.383478
snR78	25.4062	-3.18262	0.668242	-4.76267	1.91044e-06	3.64915e-05
snR77	20.4768	-2.67925	0.701424	-3.81973	0.000133595	0.00143063
snR76	29.117	-2.27652	0.618618	-3.68002	0.000233219	0.00226879
snR75	23.1306	-0.34333	0.568247	-0.604192	0.545716	0.744755
snR74	3.95873	-1.74284	1.35087	-1.29017	0.196993	0.399448
snR73	1.0254	-2.50955	2.89007	-0.868337	0.38521	0.615612
snR72	8.44034	-2.58028	1.03523	-2.49248	0.0126856	0.0539136
YMR014W	97.6754	-0.408077	0.345247	-1.18198	0.237212	0.452593
YMR018W	301.907	-1.5523	0.22852	-6.79283	1.09952e-11	7.18917e-10
YMR022W	2144.37	-0.324101	0.163783	-1.97884	0.0478338	0.145926
YMR023C	522.481	-0.0731856	0.185339	-0.394874	0.692936	0.846758
YMR024W	1234.32	-0.826274	0.177138	-4.66458	3.09247e-06	5.60768e-05
YMR025W	167.141	-0.546795	0.27785	-1.96795	0.049074	0.148511
YMR028W	273.386	-0.551292	0.252214	-2.18581	0.0288297	0.0998794
YMR029C	1033.04	-0.0648188	0.20057	-0.323172	0.746565	0.874981
YMR031W-A	0.962937	-1.08865	2.83093	-0.384555	0.700567	0.851153
YMR032W	308.696	-0.430855	0.220317	-1.95562	0.0505101	0.152045
YMR033W	383.465	-0.184491	0.20626	-0.894456	0.371078	0.603234
YMR035W	2183.79	-0.359902	0.175115	-2.05523	0.0398567	0.126885
YMR038C	2529.47	-0.3177	0.193537	-1.64155	0.100684	0.249873
YMR039C	822.688	-1.0014	0.227476	-4.40222	1.07147e-05	0.000160838
YMR043W	1054.62	-0.542042	0.182487	-2.9703	0.00297509	0.017424
YMR044W	903.127	-0.785083	0.182304	-4.30645	1.65896e-05	0.000234982
YMR045C	43.3652	-0.245647	0.419604	-0.585425	0.558262	0.755459
YMR046W-A	12.5452	-0.442044	0.741564	-0.596097	0.551111	0.749609
YMR048W	340.087	-0.102026	0.197893	-0.515561	0.606161	0.791074
YMR052W	114.289	-0.483086	0.287554	-1.67998	0.0929605	0.235473
YMR052C-A	11.028	-0.227255	0.794915	-0.285886	0.774965	0.887829
YMR054W	1261.04	-0.00923134	0.188239	-0.0490405	0.960887	0.986716
YMR055C	243.32	-0.593706	0.224643	-2.64289	0.00822023	0.0387102
YMR057C	41.0283	-0.205687	0.428889	-0.47958	0.631526	0.804642
YMR060C	635.183	-0.577753	0.189131	-3.05478	0.00225228	0.0139868
YMR061W	971.765	-0.421918	0.184141	-2.29127	0.0219475	0.0818811
YMR062C	3300.48	-1.11679	0.188535	-5.92353	3.15102e-09	1.23143e-07
YMR064W	652.797	-0.351708	0.220939	-1.59188	0.111412	0.267609
YMR065W	235.803	-0.794781	0.230909	-3.44197	0.000577503	0.00465287
YMR066W	205.587	-0.502088	0.271205	-1.85132	0.0641233	0.180751
YMR069W	107.665	-0.0081313	0.28856	-0.0281789	0.977519	0.993889
YMR070W	355.271	-0.2321	0.230956	-1.00495	0.314919	0.543653
YMR072W	3065.71	-0.0978383	0.16311	-0.59983	0.548619	0.747394
YMR074C	2083.93	-0.546957	0.184704	-2.96126	0.00306378	0.0177762
YMR075W	143.626	-1.13272	0.295661	-3.83116	0.000127543	0.00138104
YMR075C-A	1.06769	-1.13701	2.64534	-0.429816	0.667329	0.829587
YMR077C	254.648	-0.487425	0.258512	-1.8855	0.0593621	0.170971
YMR086W	813.87	-0.230171	0.169885	-1.35487	0.175459	0.367568
YMR086C-A	41.4219	-0.173436	0.454534	-0.381569	0.702781	0.852768
YMR089C	1566.78	-0.335519	0.162256	-2.06783	0.0386559	0.124108
YMR090W	9342.64	-0.326011	0.174815	-1.86489	0.0621973	0.176815
YMR091C	590.703	-0.623808	0.180874	-3.44885	0.000562982	0.00456835
YMR092C	2455.22	-0.0391173	0.15014	-0.260538	0.794449	0.896825
YMR098C	741.955	-0.310848	0.184019	-1.68922	0.0911778	0.232474
tD(GUC)M	1.44356	-0.45188	2.12601	-0.212548	0.831679	0.917789
YMR100W	295.1	-0.0930277	0.219495	-0.423826	0.671693	0.832728
YMR102C	678.147	-0.415645	0.176256	-2.3582	0.0183639	0.0714387
YMR103C	2796.97	-0.0160339	0.194923	-0.0822575	0.934442	0.973649
tK(CUU)M	4.9356	-0.268552	1.24375	-0.215922	0.829048	0.916075
YMR109W	1496.76	-0.171518	0.164648	-1.04173	0.297539	0.524433
YMR111C	248.795	-0.0754839	0.232764	-0.324294	0.745715	0.874755
YMR112C	175.241	-0.649874	0.257331	-2.52544	0.0115555	0.0503378
YMR114C	2223.62	-0.0900571	0.153275	-0.587552	0.556833	0.754276
YMR115W	829.832	-0.323434	0.185152	-1.74685	0.080663	0.21293
YMR116C	6153.18	-0.302687	0.207671	-1.45753	0.14497	0.322577
tL(CAA)M	1.51638	-1.27622	2.29204	-0.556807	0.57766	0.771271
YMR122C	97.7509	-0.830467	0.306394	-2.71045	0.00671911	0.0330847
YMR123W	396.022	-0.500523	0.20967	-2.38719	0.0169779	0.0673174
YMR124W	484.808	-0.0499034	0.185683	-0.268756	0.788118	0.8932
YMR125W	607.977	-0.017524	0.221434	-0.0791388	0.936922	0.974308
YMR126C	547.137	-0.842398	0.190603	-4.41965	9.8861e-06	0.000150556
YMR130W	277.345	-0.425986	0.20905	-2.03773	0.0415771	0.13083
YMR132C	87.8505	-0.0512072	0.330324	-0.155021	0.876805	0.94173
YMR133W	1395.82	-0.668712	0.1747	-3.82777	0.00012931	0.00139795
YMR137C	194.578	-0.198368	0.247527	-0.801397	0.422902	0.646522
YMR139W	1847.57	-0.0183772	0.169663	-0.108316	0.913745	0.96303
YMR142C	7229.5	-0.330029	0.18675	-1.76722	0.0771908	0.206673
YMR143W	6497.52	-0.246816	0.172963	-1.42698	0.153585	0.336848
YMR144W	185.384	-0.568489	0.260535	-2.182	0.0291094	0.10053
YMR147W	223.507	-0.0934055	0.26162	-0.357028	0.721071	0.862798
YMR148W	984.804	-0.287296	0.169862	-1.69135	0.0907704	0.23187
YMR149W	1134.44	-0.227531	0.164129	-1.38629	0.165657	0.353347
YMR150C	942.492	-0.269505	0.178929	-1.50621	0.132012	0.301337
YMR151W	65.1518	-0.0333114	0.34195	-0.097416	0.922396	0.96586
YMR153C-A	22.5218	-0.922039	0.610621	-1.51	0.131043	0.299627
YMR156C	443.016	-0.374034	0.188589	-1.98333	0.0473303	0.144845
YMR157C	972.861	-1.27247	0.167574	-7.59347	3.11443e-14	3.11443e-12
YMR158W	458.356	-1.15387	0.225691	-5.1126	3.17758e-07	7.71697e-06
tM(CAU)M	1.47898	-2.09137	2.35066	-0.889698	0.373628	0.605
YMR160W	640.022	-0.164515	0.181152	-0.908162	0.363793	0.595664
YMR161W	803.403	-0.152882	0.184568	-0.828323	0.407488	0.635267
YMR166C	705.035	-0.437009	0.177484	-2.46225	0.013807	0.0574744
YMR167W	338.003	-0.101033	0.207019	-0.488036	0.625524	0.80147
YMR169C	5672.48	-0.99143	0.18474	-5.36662	8.02273e-08	2.29221e-06
YMR172W	252.381	-0.075344	0.212484	-0.354588	0.722899	0.864333
YMR172C-A	6.42231	-0.476855	1.0801	-0.44149	0.658858	0.823344
YMR173W-A	213.165	-0.334208	0.240001	-1.39253	0.163762	0.350515
YMR175W	9360.7	-1.02791	0.154766	-6.64175	3.09973e-11	1.9162e-09
YMR175W-A	98.0829	-1.28427	0.320098	-4.0121	6.01817e-05	0.000714198
YMR177W	182.689	-0.0608017	0.255273	-0.238183	0.811739	0.906375
YMR178W	1782.35	-0.637845	0.164239	-3.88365	0.0001029	0.00115848
YMR179W	101.76	-0.345836	0.298103	-1.16012	0.245999	0.462389
YMR182W-A	296.751	-0.511804	0.204803	-2.499	0.0124543	0.0531632
snR83	607.217	-1.19383	0.216851	-5.50533	3.68481e-08	1.13379e-06
YMR183C	851.85	-0.0351568	0.168045	-0.209211	0.834283	0.919029
YMR186W	14947.9	-0.358735	0.14573	-2.46163	0.0138306	0.0574865
YMR188C	876.253	-0.444554	0.199224	-2.23143	0.0256526	0.0916646
YMR193W	831.805	-0.060864	0.20383	-0.298603	0.765243	0.88251
YMR194W	1167.91	-0.0144288	0.162634	-0.0887198	0.929305	0.970255
snR11	1049.76	-0.350677	0.170371	-2.05832	0.0395597	0.126176
YMR194C-B	1486.96	-0.271435	0.171134	-1.58609	0.112718	0.269699
YMR194C-A	87.0215	-0.727861	0.314935	-2.31114	0.0208249	0.0787593
YMR195W	962.896	-0.536868	0.191023	-2.81049	0.00494657	0.0258148
YMR197C	875.478	-0.634198	0.195799	-3.23903	0.00119937	0.00840793
YMR198W	210.82	-0.757762	0.248273	-3.05213	0.00227227	0.0140852
YMR199W	493.119	-0.581837	0.240425	-2.42003	0.0155191	0.0626336
YMR201C	672.746	-0.00441318	0.18574	-0.02376	0.981044	0.995399
RNA170	43.4054	-0.341371	0.424735	-0.803728	0.421554	0.646205
YMR202W	2799.97	-0.171282	0.217419	-0.787796	0.430816	0.653293
YMR203W	3456.97	-0.688244	0.171789	-4.00633	6.16685e-05	0.00072884
YMR204C	185.737	-0.530482	0.244576	-2.16899	0.0300837	0.102954
YMR208W	830.646	-0.373402	0.167848	-2.22465	0.026105	0.0928421
YMR209C	589.008	-0.373804	0.183826	-2.03347	0.0420051	0.131872
YMR210W	1772.09	-0.551096	0.159918	-3.4461	0.000568731	0.00459308
YMR212C	460.997	-0.262193	0.194359	-1.34901	0.177334	0.370339
YMR215W	892.403	-0.220457	0.182586	-1.20742	0.227272	0.439322
YMR216C	1198.78	-0.104208	0.187465	-0.555882	0.578292	0.771661
YMR219W	400.426	-0.213675	0.200068	-1.06801	0.285516	0.510788
YMR222C	1264.99	-0.0714892	0.223805	-0.319427	0.749403	0.876042
YMR223W	215.103	-0.329057	0.250015	-1.31615	0.188125	0.386597
YMR225C	601.064	-0.969501	0.197246	-4.9152	8.86937e-07	1.86993e-05
YMR230W	2580.44	-0.0475263	0.160904	-0.29537	0.767711	0.883613
YMR232W	67.6309	-0.440296	0.361553	-1.21779	0.223304	0.434095
YMR233W	153.266	-0.388301	0.275129	-1.41134	0.158144	0.343572
YMR234W	496.704	-0.360314	0.188906	-1.90737	0.0564722	0.165783
YMR235C	948.396	-0.169603	0.1734	-0.978105	0.328023	0.558476
YMR236W	2875.41	-0.526541	0.200515	-2.62594	0.00864105	0.0402162
tR(UCU)M1	2.58124	-0.286659	1.69709	-0.168912	0.865866	0.937263
YMR240C	269.283	-0.101482	0.22564	-0.449753	0.652889	0.82094
YMR242W-A	5.27822	-0.0837483	1.07109	-0.0781896	0.937677	0.974308
YMR243C	3206.61	-0.136944	0.175578	-0.779958	0.435416	0.656035
YMR244W	78.7776	-0.301804	0.357044	-0.845286	0.397951	0.62684
YMR244C-A	108.904	-0.205707	0.289195	-0.711307	0.476894	0.69115
YMR245W	176.907	-0.594469	0.261731	-2.27129	0.0231293	0.085272
YMR251W-A	124461	-0.140395	0.14316	-0.980689	0.326746	0.556921
YMR252C	641.918	-0.643361	0.184322	-3.49043	0.000482249	0.00405352
YMR253C	798.689	-0.295096	0.172975	-1.706	0.0880078	0.226536
YMR254C	43.02	-0.794137	0.424482	-1.87083	0.061368	0.174982
YMR255W	1254.46	-0.449128	0.185	-2.42772	0.0151941	0.0619052
YMR256C	7625.17	-0.254354	0.174579	-1.45696	0.145128	0.322776
YMR257C	363.953	-0.0719563	0.206943	-0.34771	0.728058	0.867343
YMR260C	2283.75	-0.454177	0.166277	-2.73145	0.00630571	0.0314361
YMR261C	2701.86	-0.504539	0.170017	-2.96759	0.00300149	0.0175345
YMR262W	2467.95	-0.282354	0.19302	-1.46282	0.143517	0.320343
YMR263W	695.839	-0.223865	0.187489	-1.19402	0.23247	0.445743
YMR264W	2728.78	-0.40119	0.206741	-1.94054	0.052314	0.156161
YMR267W	1236.15	-0.346719	0.164303	-2.11024	0.034838	0.115223
YMR268C	109.835	-0.00408781	0.291599	-0.0140186	0.988815	0.99781
YMR269W	77.0914	-0.967277	0.366458	-2.63953	0.00830201	0.0390143
YMR270C	287.286	-0.789592	0.256861	-3.07401	0.00211205	0.0133104
YMR271C	2412.02	-0.0264301	0.156818	-0.16854	0.866158	0.93743
tQ(CUG)M	0.154629	-1.56847	4.99039	-0.314298	0.753295	0.877425
YMR272C	4642.04	-0.147092	0.158698	-0.926868	0.353995	0.586113
YMR272W-B	6.05165	-0.320865	1.01479	-0.316188	0.75186	0.877425
YMR273C	487.753	-0.249308	0.201571	-1.23682	0.216152	0.424563
YMR281W	532.788	-0.041294	0.187462	-0.220279	0.825654	0.914554
YMR282C	456.449	-0.23486	0.193369	-1.21456	0.224532	0.43586
YMR283C	426.37	-0.0161019	0.197429	-0.0815581	0.934998	0.973658
YMR284W	387.864	-0.00605185	0.236836	-0.0255529	0.979614	0.99468
YMR285C	577.944	-0.144559	0.179618	-0.804813	0.420928	0.645744
YMR286W	1034.97	-0.597209	0.202682	-2.94653	0.00321364	0.0184743
YMR287C	300.018	-0.133331	0.229626	-0.580642	0.561482	0.757545
YMR289W	638.664	-0.0733084	0.19503	-0.375883	0.707004	0.855298
YMR292W	824.316	-0.570828	0.202122	-2.82417	0.00474025	0.025104
YMR293C	394.165	-0.287966	0.197381	-1.45894	0.144583	0.321879
YMR294W	234.138	-0.866066	0.274983	-3.14953	0.00163533	0.0108174
YMR297W	23732.7	-0.682588	0.207652	-3.28718	0.00101196	0.00735968
YMR298W	1176.87	-0.596289	0.165125	-3.61113	0.000304869	0.00279772
YMR299C	833.562	-0.488409	0.16697	-2.92514	0.00344304	0.0194457
YMR303C	61472.3	-0.660126	0.227608	-2.90027	0.00372838	0.0206626
YMR304W	1300.53	-0.339939	0.174236	-1.95102	0.0510546	0.153141
YMR307W	5248.62	-0.548938	0.157859	-3.47739	0.000506312	0.0042141
YMR311C	4185.02	-0.447873	0.169893	-2.6362	0.00838395	0.0392907
YMR313C	1125.12	-0.370692	0.164177	-2.25788	0.0239533	0.0873364
YMR315W	4463.09	-0.362068	0.152977	-2.36682	0.0179416	0.0701974
YMR315W-A	109.173	-0.364862	0.292175	-1.24878	0.211745	0.419176
YMR316W	2748.57	-0.302949	0.17517	-1.72946	0.0837276	0.219148
YMR316C-B	75.0939	-0.692671	0.362523	-1.9107	0.0560436	0.164763
YMR317W	1388.72	-0.485366	0.17164	-2.82782	0.00468669	0.0248597
YMR319C	3645.08	-1.49809	0.167539	-8.94172	3.83146e-19	7.04161e-17
YMR321C	53.7193	-0.594831	0.380211	-1.56448	0.117706	0.277938
YMR322C	68.3407	-0.462172	0.372791	-1.23976	0.215064	0.423314
YBL108W	6.68925	-1.7658	1.07885	-1.63674	0.101684	0.251615
tL(UAA)B1	0.859642	-0.155963	3.06034	-0.0509626	0.959355	0.986484
YBL107C	587.288	-0.440073	0.18375	-2.39496	0.0166224	0.0662169
YBL103C	509.703	-0.0671933	0.195457	-0.343776	0.731015	0.868435
YBL102W	2098.64	-0.530012	0.167862	-3.15742	0.00159173	0.0106247
YBL100W-C	35.1445	-0.0350918	0.485493	-0.0722807	0.942378	0.976558
YBL100W-B	29.2046	-0.616514	0.489021	-1.26071	0.207413	0.41342
YBL097W	41.1274	-0.149528	0.441323	-0.338818	0.734747	0.869313
YBL096C	0.68509	-3.61367	3.34877	-1.07911	0.280541	0.504276
YBL095W	490.428	-0.00615262	0.194679	-0.031604	0.974788	0.991975
YBL093C	1761.83	-0.0861907	0.153565	-0.561264	0.574618	0.769022
YBL091C-A	552.728	-0.618705	0.182689	-3.38666	0.000707484	0.00549816
YBL091C	3386.31	-0.261854	0.162537	-1.61104	0.107171	0.260616
YBL090W	1178.38	-0.440334	0.18189	-2.42088	0.0154831	0.0625853
YBL089W	704.465	-0.444218	0.173256	-2.56394	0.010349	0.0459955
YBL087C	3412.58	-0.376145	0.203618	-1.84731	0.064702	0.181958
YBL086C	1437.6	-0.602181	0.194245	-3.10011	0.00193446	0.0123864
YBL085W	374.087	-0.477079	0.206225	-2.31339	0.0207013	0.0783792
YBL084C	291.166	-0.11305	0.236833	-0.477341	0.633119	0.806016
YBL082C	591.589	-0.381252	0.222176	-1.71599	0.0861638	0.223546
YBL077W	0.495914	-2.61282	3.63182	-0.719426	0.471878	0.686809
YBL076C	1751.45	-0.0876297	0.180225	-0.486223	0.626809	0.802542
snR56	22.2855	-0.129417	0.580185	-0.223061	0.823488	0.912873
YBL072C	6638.53	-0.165712	0.186275	-0.889608	0.373677	0.605
YBL071W-A	256.254	-0.410032	0.25185	-1.62808	0.103508	0.254834
YBL071C	254.068	-0.329939	0.260922	-1.26451	0.206047	0.41173
YBL070C	4.08129	-2.9956	1.53367	-1.95323	0.0507928	0.152582
YBL063W	119.977	-0.245584	0.273616	-0.897547	0.369427	0.601398
YBL062W	0.154629	-1.56847	4.99039	-0.314298	0.753295	0.877425
YBL059C-A	955.063	-0.723018	0.21899	-3.3016	0.00096134	0.00703672
YBL059W	500.567	-0.288196	0.211319	-1.3638	0.172632	0.363547
YBL058W	3884.62	-0.131707	0.152677	-0.862652	0.388329	0.617548
YBL057C	624.582	-0.507923	0.212742	-2.38751	0.0169628	0.067297
YBL056W	3403.56	-0.605706	0.149554	-4.05007	5.12019e-05	0.000619478
YBL053W	0.691569	-1.23141	3.27194	-0.376353	0.706654	0.855076
YBL052C	200.943	-0.635974	0.262356	-2.42409	0.0153469	0.0622139
YBL051C	338.457	-0.518845	0.207492	-2.50055	0.0124	0.0530313
YBL047C	2526.19	-0.163073	0.164686	-0.990204	0.322074	0.55236
YBL046W	388.435	-0.0487571	0.205703	-0.237027	0.812636	0.90693
YBL044W	26.8536	-1.57759	0.546895	-2.88463	0.0039187	0.0215243
YBL043W	1182.56	-0.168758	0.203838	-0.827902	0.407726	0.635267
YBL040C	1626.55	-0.301638	0.175398	-1.71974	0.08548	0.222133
YBL038W	1814.16	-0.401128	0.160262	-2.50296	0.0123161	0.0528722
YBL036C	674.169	-0.218702	0.187049	-1.16922	0.242314	0.458972
YBL034C	101.429	-0.257165	0.294082	-0.874465	0.381865	0.613301
YBL033C	2460.95	-0.215625	0.182171	-1.18364	0.236557	0.45173
YBL032W	895.202	-0.612738	0.171781	-3.56698	0.000361118	0.0031974
YBL031W	79.482	-0.477572	0.337891	-1.41339	0.157541	0.342919
YBL028C	163.976	-0.467597	0.2574	-1.81661	0.0692763	0.19016
YBL027W	5103.82	-0.0834578	0.152688	-0.546589	0.584661	0.776877
YBL026W	723.602	-0.567948	0.185084	-3.0686	0.00215067	0.0134913
YBL025W	430.993	-0.160804	0.190131	-0.845755	0.397689	0.626573
YBL021C	586.944	-0.578493	0.196542	-2.94335	0.00324682	0.0185845
YBL019W	666.879	-0.0327913	0.179127	-0.183061	0.85475	0.931011
YBL018C	324.687	-0.0690874	0.224318	-0.307988	0.758091	0.879526
YBL013W	97.9367	-0.16419	0.342718	-0.47908	0.631882	0.804945
YBL011W	1057.69	-0.24801	0.175801	-1.41074	0.158321	0.343737
YBL010C	169.884	-0.37409	0.24248	-1.54277	0.122887	0.286372
YBL007C	3088.44	-0.123934	0.165681	-0.748025	0.454445	0.671573
YBL006C	1716.32	-0.749565	0.202978	-3.69284	0.000221767	0.00218237
tS(AGA)B	1.89815	-0.214678	1.89002	-0.113585	0.909567	0.960412
YBL003C	7374.46	-2.01029	0.166652	-12.0628	1.66117e-33	5.64797e-31
YBL002W	9171.57	-1.65637	0.172483	-9.60312	7.75637e-22	1.7014e-19
YBL001C	5524.8	-0.161617	0.188456	-0.857582	0.391123	0.62112
YBR001C	3973.19	-0.048138	0.149285	-0.322457	0.747107	0.875381
YBR003W	1018.3	-0.00786117	0.177307	-0.0443365	0.964636	0.987972
YBR007C	188.872	-0.34874	0.238363	-1.46307	0.14345	0.320343
YBR009C	10262.2	-0.861161	0.154048	-5.5902	2.26804e-08	7.17333e-07
YBR010W	11100.8	-0.462673	0.157359	-2.94024	0.00327958	0.0187247
YBR011C	11229.4	-0.407599	0.170978	-2.38393	0.0171289	0.0677189
YBR014C	790.876	-0.353153	0.187325	-1.88524	0.059398	0.171002
YBR016W	2768.95	-0.33727	0.150454	-2.24169	0.0249815	0.090085
YBR018C	119.722	-0.733882	0.301452	-2.43449	0.0149128	0.0610149
YBR024W	880.195	-0.231487	0.169184	-1.36826	0.171232	0.361446
YBR028C	426.638	-0.129493	0.201863	-0.64149	0.521204	0.726223
YBR031W	14449.1	-0.209662	0.221675	-0.945807	0.344247	0.575437
YBR034C	639.466	-0.0668781	0.213836	-0.312755	0.754467	0.877883
YBR035C	6160.76	-0.823655	0.17875	-4.60787	4.06817e-06	7.1482e-05
YBR037C	3861.45	-1.02091	0.18834	-5.42057	5.94098e-08	1.71968e-06
YBR038W	1117.47	-0.104333	0.178331	-0.585051	0.558514	0.755649
YBR039W	5423.1	-0.0973211	0.212695	-0.457562	0.647267	0.816741
YBR040W	15.9831	-2.11415	0.717514	-2.94649	0.00321399	0.0184743
YBR042C	385.824	-0.158512	0.191413	-0.828114	0.407606	0.635267
YBR047W	505.377	-0.377175	0.198456	-1.90055	0.0573612	0.168055
YBR049C	611.146	-0.562875	0.213349	-2.63828	0.00833278	0.0391319
YBR051W	16.5091	-0.101834	0.657484	-0.154884	0.876912	0.94173
YBR052C	12637.7	-0.805378	0.185837	-4.33378	1.46572e-05	0.000210716
YBR053C	5682.09	-0.178096	0.166166	-1.0718	0.28381	0.508652
tQ(UUG)B	3.42899	-0.158167	1.44927	-0.109136	0.913095	0.962642
YBR057C	629.538	-0.569547	0.221296	-2.57369	0.0100621	0.0451335
YBR058C-A	1456.66	-0.546835	0.196563	-2.78198	0.00540277	0.0276856
YBR067C	8280.63	-0.806381	0.201869	-3.99458	6.48096e-05	0.000759799
YBR068C	13444.7	-0.0175819	0.166023	-0.105901	0.915661	0.963462
YBR069C	3026.59	-0.431121	0.155927	-2.7649	0.00569404	0.0289167
YBR070C	1154.06	-0.154943	0.181708	-0.852704	0.393824	0.622791
YBR076C-A	1276.7	-0.0214632	0.191866	-0.111866	0.91093	0.961403
YBR081C	364.367	-0.289661	0.207547	-1.39564	0.162821	0.349164
tR(UCU)B	16.6208	-0.632671	0.650382	-0.972768	0.330669	0.561155
YBR082C	3041.65	-0.50401	0.16965	-2.97087	0.00296957	0.0174078
[truncated: 1,395 more rows]

## Sheet: upRegulated_GO
	baseMean	log2FoldChange	lfcSE	stat	pvalue	padj
YDL248W	586.041	0.0579645	0.20809	0.278556	0.780586	0.941348
YDL247W-A	183.441	0.496722	0.249397	1.99169	0.0464047	0.289497
YDL247W	7.7847	0.2158	0.962024	0.224319	0.822509	0.953171
YDL243C	1220.09	0.149469	0.188089	0.794675	0.426802	0.806631
YDL242W	159.804	0.116345	0.250304	0.464814	0.642065	0.909211
YDL240C-A	8.3492	1.30993	0.958293	1.36694	0.171643	0.561381
YDL238C	535.839	0.420083	0.213785	1.96498	0.0494169	0.299496
YDL237W	2839.72	0.240209	0.174235	1.37865	0.168002	0.560007
YDL235C	506.328	0.0549576	0.200353	0.274304	0.783851	0.941799
YDL230W	1839.83	0.0129607	0.182217	0.0711276	0.943296	0.992022
YDL228C	0.521699	0.207382	3.69542	0.0561187	0.955247	0.994608
YDL224C	769.98	0.441938	0.199845	2.2114	0.0270081	0.212956
YDL223C	1621.57	0.616193	0.242773	2.53814	0.0111444	0.123624
YDL222C	4805.84	0.319115	0.177443	1.7984	0.0721132	0.372035
YDL221W	254.488	0.335937	0.250769	1.33963	0.180365	0.574637
YDL220C	413.226	0.150994	0.198459	0.76083	0.446759	0.82077
YDL218W	228.51	0.471781	0.238449	1.97854	0.0478681	0.293776
YDL217C	559.364	0.150837	0.185635	0.812546	0.416479	0.801147
YDL216C	407.415	0.0705841	0.216438	0.326117	0.744336	0.935061
YDL214C	759.245	0.44318	0.179434	2.46987	0.013516	0.140105
YDL204W	4711.24	0.139809	0.188812	0.740468	0.459016	0.825295
YDL203C	506.684	0.120274	0.194291	0.619044	0.535888	0.869283
YDL200C	608.762	0.314859	0.183559	1.71531	0.0862892	0.407477
YDL199C	1038.24	0.449163	0.172525	2.60346	0.00922878	0.109335
YDL197C	1147.66	0.338217	0.167525	2.0189	0.0434976	0.278253
YDL196W	43.2599	0.461082	0.419715	1.09856	0.27196	0.68425
YDL195W	2533.17	0.250623	0.177165	1.41462	0.157179	0.544749
YDL194W	1291.57	0.552146	0.186141	2.96628	0.00301427	0.051371
YDL193W	1088.72	0.0911971	0.162914	0.559787	0.575624	0.879797
YDL190C	749.221	0.195335	0.186856	1.04538	0.295848	0.703907
YDL188C	1137.88	0.00410061	0.164995	0.024853	0.980172	0.999974
YDL185C-A	0.551645	2.67699	3.76989	0.710097	0.477644	0.839054
YDL185W	8088.17	0.0230542	0.157991	0.145921	0.883984	0.968749
YDL183C	281.825	0.215697	0.229853	0.938412	0.348033	0.7477
YDL182W	3760.93	0.778757	0.168359	4.62558	3.73556e-06	0.000261875
YDL180W	1077.11	0.200198	0.167336	1.19638	0.231547	0.6372
YDL178W	1434.31	0.130759	0.164605	0.794383	0.426973	0.806728
YDL177C	166.037	0.318794	0.265609	1.20024	0.230046	0.63609
YDL176W	373.739	0.218396	0.209843	1.04076	0.297988	0.705452
YDL175C	472.139	0.384845	0.202022	1.90497	0.0567838	0.324395
YDL174C	5913.46	0.151518	0.16055	0.943743	0.345301	0.745885
YDL169C	1422.58	0.485458	0.156841	3.09523	0.00196661	0.0373546
YDL168W	1355.27	0.349495	0.162326	2.15304	0.0313157	0.231405
YDL164C	510.065	0.0994658	0.191201	0.520215	0.602914	0.892099
YDL162C	1.13507	1.01643	2.60033	0.390885	0.695882	0.928316
YDL160C-A	624.451	0.251355	0.180342	1.39377	0.163387	0.553385
YDL160C	796.637	0.101923	0.229454	0.4442	0.656898	0.914658
YDL159W-A	2.5079	0.476372	1.68276	0.283089	0.777108	0.941088
YDL158C	129.882	0.131596	0.274296	0.47976	0.631398	0.906141
YDL156W	114.965	0.0483277	0.320787	0.150653	0.880249	0.967463
YDL149W	519.869	0.194679	0.211686	0.919661	0.35775	0.755496
YDL146W	519.617	0.130538	0.184033	0.70932	0.478126	0.839684
YDL145C	1421.24	0.104435	0.185339	0.56348	0.573108	0.879453
YDL142C	1500.81	0.228222	0.194815	1.17148	0.241404	0.649346
YDL141W	526.74	0.264057	0.236873	1.11476	0.264953	0.676608
YDL140C	2032.52	0.207385	0.208184	0.996164	0.31917	0.726672
YDL139C	101.134	0.039227	0.319118	0.122923	0.902168	0.976189
YDL138W	743.074	0.54202	0.191201	2.83482	0.00458521	0.0686772
YDL137W	12493	0.0397593	0.180185	0.220658	0.825359	0.954429
YDL135C	1063.9	0.0668102	0.169504	0.394151	0.69347	0.927565
YDL134C	2814.51	0.341864	0.159345	2.14543	0.0319185	0.233382
YDL132W	1581.35	0.0679866	0.157338	0.432105	0.665665	0.9187
YDL130W-A	6969.13	0.052683	0.169269	0.311238	0.75562	0.936257
YDL128W	2738.83	0.0256992	0.18959	0.135551	0.892176	0.972436
YDL127W	449.72	0.458171	0.210479	2.1768	0.0294959	0.224353
YDL126C	18061.7	0.264265	0.16727	1.57987	0.114136	0.468959
YDL124W	10562	0.260895	0.159093	1.63989	0.101028	0.443695
YDL123W	1409.86	0.256269	0.189501	1.35234	0.176266	0.567534
YDL120W	1310.18	0.216546	0.174735	1.23928	0.215241	0.619661
YDL119C	286.148	0.0415287	0.212928	0.195037	0.845364	0.962219
YDL117W	245.267	0.174854	0.235061	0.743868	0.456956	0.825245
YDL115C	1019.26	0.0368679	0.187568	0.196558	0.844174	0.962219
YDL110C	4087.85	0.431263	0.162856	2.64812	0.00809407	0.101549
YDL109C	419.629	0.0804646	0.194818	0.413025	0.679588	0.92177
YDL108W	667.749	0.0856524	0.176086	0.486423	0.626667	0.905583
YDL107W	517.323	0.0111576	0.199508	0.0559254	0.955401	0.994608
YDL104C	567.097	0.117149	0.209885	0.558158	0.576736	0.879797
YDL103C	687.148	0.0918126	0.177643	0.516836	0.605271	0.893776
YDL102W	332.786	0.0379082	0.252215	0.150301	0.880527	0.967612
YDL098C	155.271	0.105896	0.260367	0.406719	0.684214	0.92333
YDL097C	3619.39	0.179601	0.155066	1.15822	0.246773	0.656605
YDL096C	0.39262	0.1018	4.35424	0.0233796	0.981348	0.999974
YDL095W	2138.34	0.0174245	0.175348	0.0993706	0.920844	0.983287
YDL094C	16.4988	0.172293	0.646747	0.2664	0.789931	0.941799
YDL090C	835.366	0.0391333	0.169175	0.231319	0.817067	0.951706
YDL086W	1580.69	0.0445707	0.20589	0.216478	0.828615	0.955239
YDL085W	5945.28	0.52622	0.183663	2.86514	0.00416823	0.0644181
YDL081C	9741.39	0.00706215	0.162825	0.0433725	0.965405	0.997556
YDL080C	658.718	0.32261	0.189215	1.70499	0.0881958	0.410494
YDL079C	4726.46	0.366131	0.147255	2.48636	0.0129056	0.135673
YDL078C	10621.8	0.201822	0.17689	1.14094	0.253893	0.6658
YDL077C	494.831	0.07439	0.196079	0.379388	0.704399	0.929024
YDL076C	874.947	0.0444346	0.173342	0.25634	0.797688	0.944075
YDL072C	6188.55	0.120502	0.1775	0.678883	0.497212	0.847804
YDL062W	2.29353	0.591309	1.67476	0.35307	0.724036	0.931951
YDL057W	787.071	0.24795	0.184478	1.34406	0.178929	0.572034
tK(UUU)D	12.67	1.18116	0.857646	1.37721	0.168447	0.560433
YDL053C	857.537	0.0710165	0.186258	0.38128	0.702995	0.929024
YDL052C	1265.42	0.168973	0.184774	0.914485	0.360462	0.758164
YDL049C	315.217	0.365323	0.231843	1.57573	0.115087	0.470308
YDL048C	1721.69	0.921585	0.167224	5.51108	3.56642e-08	6.38202e-06
YDL047W	1995.22	0.361424	0.171671	2.10534	0.0352621	0.247453
YDL046W	7502.9	0.0651646	0.178869	0.364314	0.715623	0.929024
YDL045C	1004.02	0.206457	0.167245	1.23446	0.217031	0.621093
YDL042C	271.779	0.18434	0.241849	0.76221	0.445934	0.82077
YDL041W	0.620341	1.44843	3.50025	0.413809	0.679014	0.92177
YDL040C	1129.09	0.0871432	0.184483	0.472363	0.636668	0.907618
YDL039C	157.037	0.90598	0.391093	2.31653	0.0205291	0.180359
YDL037C	40.6995	1.47319	0.654125	2.25216	0.0243124	0.200324
YDL035C	535.467	0.180792	0.190217	0.950456	0.341881	0.742918
YDL029W	4788.56	0.104889	0.149976	0.699371	0.48432	0.842512
YDL028C	390.357	0.0678892	0.194327	0.349355	0.726822	0.93209
YDL027C	867.982	0.0209311	0.211626	0.098906	0.921213	0.983398
YDL026W	0.90695	2.91768	2.97164	0.981844	0.326177	0.729197
YDL025C	1181.32	0.231136	0.160876	1.43673	0.150794	0.534062
YDL024C	443.059	0.0852437	0.209341	0.4072	0.683861	0.923036
YDL022C-A	31.6119	0.648704	0.482297	1.34503	0.178615	0.571569
YDL023C	0.36707	1.64007	4.481	0.366006	0.71436	0.929024
YDL022W	5095.46	0.518395	0.167881	3.08788	0.00201592	0.0380785
YDL021W	1229.98	0.524757	0.162629	3.22671	0.00125224	0.0259692
YDL020C	2596.32	0.0995285	0.170376	0.584171	0.559105	0.877101
YDL019C	2188.59	0.232803	0.163476	1.42408	0.154423	0.539884
YDL018C	926.44	0.0256142	0.169379	0.151224	0.879799	0.967429
YDL017W	194.203	0.290147	0.239653	1.2107	0.226011	0.630643
YDL016C	239.416	0.293791	0.262892	1.11753	0.263766	0.676561
YDL015C	3266.03	0.038325	0.153593	0.249522	0.802957	0.946581
YDL013W	805.591	0.188047	0.178226	1.0551	0.291378	0.701121
YDL011C	2.67873	0.512044	1.68676	0.303567	0.761458	0.938664
YDL009C	512.148	0.124118	0.189793	0.653963	0.513135	0.856233
tT(AGU)D	8.89729	0.133128	0.930034	0.143143	0.886177	0.969497
YDL007C-A	1.05995	0.148272	2.40408	0.0616751	0.950822	0.994381
YDL007W	3111.82	0.113856	0.169699	0.670932	0.502264	0.850052
YDL006W	755.853	0.262517	0.185828	1.41269	0.157747	0.544749
YDL004W	11493.1	0.0913133	0.152935	0.597073	0.550458	0.874969
YDR001C	6405.07	0.43886	0.150128	2.92324	0.00346405	0.0566239
YDR003W	2029.02	0.240811	0.189431	1.27123	0.203646	0.606493
YDR003W-A	1042.51	0.245852	0.216086	1.13775	0.255224	0.666739
YDR004W	876.962	0.0464659	0.185269	0.250803	0.801967	0.945781
YDR006C	1209.47	0.254957	0.185705	1.37291	0.169779	0.560528
YDR007W	1988.4	0.0158838	0.188398	0.0843102	0.93281	0.986517
YDR008C	48.2719	0.0127404	0.403705	0.0315586	0.974824	0.998962
YDR009W	517.436	0.0388474	0.202435	0.191901	0.84782	0.962803
YDR010C	117.609	0.243435	0.27967	0.870438	0.384061	0.777035
YDR011W	5335.73	0.281001	0.181645	1.54698	0.121868	0.487102
YDR013W	213.483	0.0442427	0.226793	0.195079	0.845331	0.962219
YDR014W-A	32.6432	0.108706	0.47256	0.230036	0.818064	0.952051
YDR018C	1232.26	0.10281	0.173647	0.592066	0.553806	0.876228
YDR019C	3599.59	0.611297	0.152355	4.01231	6.01268e-05	0.00262091
YDR022C	557.036	0.383004	0.18018	2.12568	0.03353	0.241019
YDR024W	4.45024	0.323298	1.17159	0.275947	0.782588	0.941348
YDR028C	1527.18	0.148674	0.16867	0.881449	0.378075	0.771638
YDR031W	1933.15	0.15689	0.203746	0.77003	0.441282	0.81808
YDR032C	17334.4	0.0763912	0.19065	0.400688	0.688649	0.925275
YDR033W	3803.77	0.337448	0.190149	1.77465	0.0759553	0.384217
YDR034C	602.951	0.103313	0.180239	0.573201	0.566509	0.879184
YDR034C-A	12.1457	1.23536	0.808561	1.52785	0.126549	0.493098
YDR041W	3684.09	0.200361	0.160798	1.24604	0.212749	0.616139
YDR043C	798.789	0.0368421	0.220093	0.167393	0.867061	0.966923
YDR046C	3761.09	0.0108713	0.166248	0.065392	0.947862	0.994155
YDR047W	3920.66	0.0503354	0.152461	0.330153	0.741285	0.934274
YDR050C	20103.2	0.0297572	0.16803	0.177094	0.859434	0.965976
YDR051C	1085.95	0.138693	0.172344	0.804745	0.420967	0.804376
YDR055W	3877.9	0.26154	0.181142	1.44384	0.148784	0.531651
YDR056C	1225	0.062581	0.163974	0.381651	0.70272	0.929024
YDR057W	437.12	0.0322667	0.188922	0.170794	0.864386	0.966166
YDR058C	669.691	0.0918443	0.180031	0.510157	0.609941	0.896823
tD(GUC)D	0.153369	1.44055	4.98706	0.288858	0.77269	0.941088
YDR059C	2805.75	0.0691264	0.171492	0.40309	0.686882	0.92457
YDR061W	1129.27	0.262004	0.162977	1.60762	0.107919	0.457178
YDR063W	1474.43	0.166175	0.164229	1.01185	0.311611	0.719729
YDR065W	140.395	0.115024	0.281179	0.409076	0.682484	0.922636
YDR066C	315.906	0.199114	0.247409	0.804796	0.420937	0.804376
YDR067C	377.489	0.212245	0.211237	1.00477	0.315006	0.721507
YDR070C	8851.37	0.310605	0.148335	2.09395	0.0362647	0.250865
YDR072C	3033.5	0.02687	0.1712	0.156951	0.875283	0.966923
YDR074W	6620.63	0.400532	0.184523	2.17063	0.0299592	0.226609
YDR076W	343.591	0.0717449	0.209418	0.342591	0.731906	0.933828
YDR077W	30247	0.0359013	0.207398	0.173104	0.86257	0.966166
YDR078C	281.727	0.066916	0.212236	0.31529	0.752542	0.936257
YDR079W	1244.72	0.206195	0.17563	1.17403	0.240382	0.648667
YDR079C-A	848.798	0.0531869	0.217538	0.244494	0.806848	0.947312
YDR084C	1344.97	0.252982	0.160234	1.57883	0.114375	0.46909
tR(ACG)D	4.807	0.548215	1.14702	0.477945	0.632689	0.906601
YDR089W	446.558	0.423196	0.200552	2.11015	0.0348451	0.246306
YDR092W	1182.42	0.0128881	0.192406	0.0669838	0.946595	0.994155
YDR093W	1547.2	0.10567	0.165486	0.638545	0.523119	0.864769
YDR095C	7.11484	1.04696	0.989119	1.05848	0.289836	0.700128
YDR096W	1228.46	0.215608	0.200868	1.07338	0.283101	0.694578
tQ(UUG)D2	0.153369	1.44055	4.98706	0.288858	0.77269	0.941088
YDR098C-B	17.2593	0.0898762	0.668374	0.13447	0.893031	0.972863
YDR100W	4204.58	0.173542	0.183216	0.947196	0.343539	0.743608
YDR102C	29.4078	0.0704625	0.50945	0.138311	0.889995	0.971111
YDR103W	531.964	0.0829142	0.184162	0.450224	0.652549	0.914658
YDR104C	338.533	0.0815418	0.21659	0.376481	0.70656	0.929024
YDR105C	1807.08	0.167975	0.199282	0.842901	0.399284	0.78636
tI(AAU)D	2.25127	0.0710399	1.85601	0.0382757	0.969468	0.99769
YDR112W	45.5363	0.383787	0.407506	0.941795	0.346298	0.746505
YDR116C	1266.29	0.0948087	0.163644	0.579361	0.562346	0.878039
YDR119W-A	7684.54	0.245499	0.17601	1.3948	0.163075	0.553385
YDR122W	1459.22	0.364148	0.166603	2.18573	0.0288357	0.221625
YDR124W	586.806	0.273958	0.181519	1.50925	0.131236	0.501914
YDR125C	433.485	0.275317	0.199429	1.38053	0.167425	0.559567
YDR128W	831.38	0.23314	0.175825	1.32598	0.184846	0.579508
YDR129C	15437.8	0.0231815	0.145372	0.159463	0.873304	0.966923
YDR130C	378.21	0.0758006	0.199715	0.379545	0.704283	0.929024
YDR132C	440.456	0.152418	0.194572	0.783349	0.433422	0.812798
YDR135C	1772.96	0.241622	0.159844	1.51161	0.130633	0.500702
YDR137W	513.246	0.120273	0.227514	0.528638	0.597057	0.889837
YDR139C	850.461	0.155561	0.193067	0.805736	0.420395	0.804376
YDR142C	739.836	0.175951	0.174903	1.00599	0.314418	0.721507
YDR143C	541.757	0.14572	0.198877	0.732716	0.463731	0.82715
YDR146C	290.748	0.0151634	0.251622	0.0602625	0.951947	0.994381
YDR148C	10432.5	0.359638	0.156348	2.30024	0.0214348	0.186105
YDR149C	1.06561	0.910868	2.68977	0.338641	0.73488	0.933828
YDR150W	1020.24	0.224796	0.170852	1.31574	0.188262	0.584586
YDR152W	523.065	0.10636	0.185252	0.574139	0.565874	0.879184
YDR157W	9.33984	0.497974	0.830146	0.599863	0.548597	0.874054
YDR160W	967.626	0.111708	0.166028	0.672827	0.501057	0.850009
YDR162C	416.124	0.198123	0.190503	1.04	0.298341	0.705497
YDR164C	402.426	0.280772	0.202994	1.38315	0.166618	0.558568
YDR166C	634.665	0.209044	0.193712	1.07915	0.280522	0.691894
YDR170C	1131.38	0.0216855	0.17777	0.121986	0.90291	0.976189
YDR170W-A	665.484	0.219085	0.198698	1.1026	0.2702	0.682113
YDR171W	26116.7	0.327378	0.174619	1.87481	0.0608187	0.337607
YDR173C	692.893	0.338857	0.174604	1.94072	0.0522928	0.311376
YDR174W	5166.98	0.243623	0.159462	1.52778	0.126566	0.493098
YDR175C	1156.1	0.185993	0.170707	1.08954	0.275914	0.687628
YDR177W	2165.98	0.196718	0.16452	1.19571	0.23181	0.637665
YDR178W	12648.7	0.0297118	0.16444	0.180684	0.856615	0.965091
YDR182W	961.445	0.124123	0.164999	0.752262	0.451894	0.823624
YDR182W-A	51.9023	0.129901	0.404538	0.321108	0.748128	0.936257
YDR183W	236.473	0.274042	0.248021	1.10492	0.269196	0.681002
YDR185C	423.56	0.138293	0.206106	0.670979	0.502234	0.850052
YDR187C	33.8688	0.597049	0.553874	1.07795	0.281056	0.692589
YDR189W	505.232	0.0151955	0.229219	0.0662925	0.947145	0.994155
YDR191W	179.182	0.544849	0.243496	2.23761	0.0252464	0.204864
YDR194W-A	0.478103	1.44412	4.09834	0.352368	0.724563	0.931951
YDR196C	1486.84	0.135994	0.174143	0.780936	0.43484	0.814128
YDR197W	561.331	0.195958	0.186822	1.0489	0.294224	0.702501
YDR201W	299.249	0.0849493	0.221977	0.382693	0.701947	0.929024
YDR202C	746.494	0.174766	0.197782	0.88363	0.376896	0.770331
YDR203W	0.591214	2.32785	3.7045	0.628384	0.529752	0.866293
YDR204W	5362.57	0.264313	0.180164	1.46707	0.142357	0.521212
YDR205W	504.278	0.271657	0.207951	1.30635	0.191434	0.589295
YDR208W	1057.91	0.297024	0.182615	1.6265	0.103844	0.450343
tI(UAU)D	0.825045	2.50525	2.93629	0.853204	0.393546	0.78249
YDR212W	1877.89	0.0294943	0.181504	0.162499	0.870913	0.966923
YDR214W	9432.9	0.336431	0.17226	1.95305	0.0508141	0.305327
YDR216W	2970.28	0.34999	0.185057	1.89125	0.058591	0.329544
YDR218C	80.2062	0.298556	0.318596	0.937099	0.348708	0.747788
YDR220C	1.9669	1.03761	1.77326	0.585141	0.558453	0.876756
YDR223W	774.603	0.132388	0.176876	0.748477	0.454172	0.824178
YDR225W	26882.9	0.322507	0.182274	1.76935	0.0768353	0.386164
YDR229W	802.052	0.228532	0.183972	1.24221	0.214157	0.617811
YDR231C	3304.69	0.104664	0.16459	0.635906	0.524838	0.864997
YDR232W	3617.81	0.159948	0.200334	0.798406	0.424635	0.805413
YDR233C	2174.61	0.0739096	0.202464	0.36505	0.715074	0.929024
YDR237W	1762.41	0.139514	0.162987	0.85598	0.392009	0.781974
YDR239C	367.348	0.00951171	0.198895	0.0478228	0.961857	0.996701
tY(GUA)D	9.63773	0.47094	0.841948	0.559346	0.575926	0.879797
YDR242W	614.354	0.0593695	0.180115	0.32962	0.741687	0.934274
YDR243C	197.364	0.118403	0.253643	0.466808	0.640637	0.908987
YDR244W	1127.75	0.0619789	0.175102	0.35396	0.723369	0.931951
YDR245W	1041.02	0.0120726	0.175628	0.0687396	0.945197	0.993406
YDR246W	1377.1	0.0702469	0.157726	0.445373	0.656051	0.914658
YDR246W-A	161.947	0.277052	0.286578	0.96676	0.333664	0.735046
YDR247W	774.853	0.492943	0.22852	2.15712	0.0309966	0.230106
YDR248C	693.342	0.29508	0.172946	1.7062	0.0879717	0.410225
YDR252W	76.028	0.197597	0.357345	0.55296	0.580291	0.88043
YDR253C	173.957	0.0104675	0.248361	0.0421464	0.966382	0.997556
YDR254W	656.384	0.18006	0.177189	1.01621	0.309532	0.717387
YDR258C	5886.9	0.140513	0.156088	0.900219	0.368004	0.7641
YDR259C	91.8468	0.374152	0.301188	1.24225	0.214143	0.617811
YDR261C	930.561	0.346922	0.175068	1.98164	0.0475197	0.292407
YDR261C-D	112.339	0.55779	0.329452	1.69308	0.0904397	0.416175
tG(GCC)D2	21.6121	0.0555852	0.63181	0.0879778	0.929894	0.985423
YDR262W	3340.18	0.576785	0.16968	3.39925	0.000675721	0.0170992
YDR263C	267.849	0.0878849	0.214487	0.409745	0.681993	0.922544
YDR264C	2610.89	0.376087	0.155934	2.41184	0.0158724	0.155299
YDR265W	885.819	0.134517	0.168272	0.799399	0.424059	0.805163
YDR267C	564.135	0.160164	0.194636	0.822893	0.410569	0.795858
YDR268W	498.155	0.0328578	0.181204	0.18133	0.856108	0.964949
YDR270W	611.688	1.10663	0.253821	4.35988	1.30132e-05	0.000725325
YDR272W	3767.6	0.127124	0.171397	0.741695	0.458272	0.82526
YDR273W	437.239	0.116337	0.187566	0.620247	0.535095	0.869283
YDR274C	71.9807	0.440658	0.340427	1.29443	0.195518	0.593654
YDR275W	1299.81	0.376665	0.169273	2.22519	0.0260684	0.207863
YDR276C	12292.9	0.2238	0.146211	1.53067	0.125852	0.493098
YDR277C	2157.92	0.476574	0.182431	2.61235	0.00899209	0.108017
YDR281C	105.019	0.177895	0.296196	0.600599	0.548107	0.874054
YDR282C	493.509	0.0888244	0.200035	0.444045	0.65701	0.914658
YDR283C	569.129	0.377326	0.18188	2.07459	0.0380249	0.258823
YDR284C	1558.25	0.126652	0.173759	0.728896	0.466066	0.82935
YDR286C	491.728	0.145144	0.217318	0.667888	0.504205	0.851551
YDR287W	1996.17	0.399492	0.158468	2.52096	0.0117035	0.12713
YDR288W	858.25	0.146699	0.194738	0.753315	0.45126	0.823624
YDR289C	443.266	0.113523	0.213235	0.532384	0.59446	0.888723
YDR290W	1.22545	3.86391	2.50792	1.54068	0.123394	0.489271
YDR291W	558.11	0.00699568	0.182367	0.0383605	0.9694	0.99769
YDR293C	2698.26	0.391843	0.223009	1.75707	0.0789051	0.39136
YDR294C	2747.32	0.322231	0.168518	1.91215	0.0558574	0.32189
YDR296W	2867.37	0.0812431	0.181441	0.447765	0.654323	0.914658
YDR297W	1856.78	0.196705	0.162152	1.21309	0.225095	0.62912
YDR298C	11162.6	0.177366	0.155338	1.14181	0.253534	0.665744
YDR301W	471.88	0.140589	0.204669	0.686911	0.492139	0.845893
YDR305C	627.476	0.0838404	0.187257	0.447729	0.654349	0.914658
YDR307W	648.416	0.0458548	0.187973	0.243943	0.807275	0.947312
YDR309C	425.208	0.277945	0.25875	1.07418	0.282741	0.694484
YDR310C	712.506	0.224563	0.176436	1.27277	0.2031	0.606258
YDR313C	1039.35	0.391497	0.166775	2.34745	0.0189022	0.17253
YDR314C	284.722	0.03266	0.218586	0.149415	0.881226	0.967766
YDR315C	247.413	0.126972	0.227192	0.558874	0.576247	0.879797
tF(GAA)D	2.95364	1.68117	1.77569	0.946774	0.343754	0.743608
YDR316W-B	2.70458	2.25861	1.77927	1.2694	0.204297	0.607105
YDR317W	390.084	0.18087	0.192247	0.940823	0.346796	0.746505
YDR319C	1334.83	0.217117	0.159571	1.36063	0.173629	0.563866
YDR320C	436.064	0.333479	0.211626	1.5758	0.115073	0.470308
YDR320C-A	1419.26	0.0119171	0.237685	0.0501383	0.960012	0.995894
YDR320W-B	9.34	0.375035	0.839731	0.446613	0.655155	0.914658
YDR322W	1272.14	0.0680372	0.176167	0.386208	0.699343	0.928606
YDR322C-A	6712.99	0.0982121	0.1686	0.582517	0.560218	0.877559
YDR327W	947.918	0.0307266	0.201362	0.152594	0.878719	0.966976
YDR328C	3655.71	0.0801462	0.164365	0.487612	0.625825	0.905583
YDR330W	1319.02	0.235289	0.162719	1.44598	0.148183	0.53106
YDR332W	542.012	0.0501981	0.197943	0.253599	0.799805	0.945199
YDR335W	2064.5	0.156649	0.152772	1.02538	0.305184	0.711434
YDR337W	871.046	0.0229035	0.176384	0.12985	0.896685	0.974765
YDR338C	694.659	0.296147	0.177356	1.66979	0.0949613	0.429719
tX(XXX)D	0.204703	1.65139	4.97391	0.332012	0.739881	0.934023
YDR342C	6613.24	0.433401	0.2129	2.03571	0.0417798	0.27219
YDR343C	39792.6	0.456006	0.221805	2.05588	0.0397937	0.265813
YDR344C	89.4695	0.273286	0.304504	0.897477	0.369464	0.765262
YDR347W	2943.8	0.334442	0.165729	2.018	0.0435912	0.278329
YDR348C	891.758	0.0497749	0.197168	0.252449	0.800694	0.945264
YDR350C	1132.98	0.0251788	0.174129	0.144599	0.885028	0.968882
YDR352W	740.361	0.00926504	0.176933	0.0523646	0.958238	0.995268
YDR353W	6328.73	0.0951298	0.153503	0.619728	0.535437	0.869283
YDR359C	480.194	0.281323	0.2312	1.21679	0.223684	0.626978
YDR362C	930.623	0.179811	0.171382	1.04918	0.294095	0.702501
tK(CUU)D1	2.41797	1.95693	1.97879	0.988949	0.322688	0.729004
YDR363W-A	1510.76	0.0622725	0.196235	0.317336	0.750989	0.936257
YDR368W	2172.97	0.144444	0.159953	0.903037	0.366506	0.76262
YDR371W	253.104	0.215667	0.225604	0.955955	0.339095	0.739764
YDR373W	800.332	0.0284947	0.170822	0.166809	0.867521	0.966923
YDR374C	35.3817	0.623995	0.488747	1.27672	0.2017	0.604178
YDR374W-A	1083.59	0.0350689	0.217065	0.161559	0.871653	0.966923
YDR375C	1294.43	0.0157219	0.161509	0.0973439	0.922453	0.984037
YDR376W	950.474	0.315542	0.175055	1.80254	0.0714612	0.371227
YDR379C-A	1561.21	0.294292	0.19528	1.50703	0.131803	0.503024
YDR380W	6639.73	0.27249	0.190247	1.4323	0.152059	0.536031
YDR381C-A	2214.54	0.174197	0.183754	0.947993	0.343133	0.743608
YDR387C	1608.92	0.0952359	0.172394	0.552432	0.580652	0.88043
YDR388W	6547.35	0.328612	0.150552	2.18271	0.0290572	0.222761
tG(CCC)D	0.806176	0.172804	3.09008	0.0559222	0.955404	0.994608
YDR391C	1711.08	0.0658993	0.155219	0.424556	0.67116	0.91986
YDR392W	630.202	0.157023	0.179596	0.874311	0.381949	0.775469
YDR394W	2809.34	0.142414	0.15741	0.90473	0.365608	0.762071
YDR400W	312.384	0.0260211	0.202854	0.128275	0.897932	0.974922
YDR402C	24.114	0.473841	0.590765	0.80208	0.422507	0.804376
YDR403W	406.898	0.0770308	0.195126	0.394775	0.693009	0.927407
YDR404C	1134.41	0.0106819	0.163202	0.0654519	0.947814	0.994155
YDR405W	2642.26	0.268231	0.154189	1.73963	0.0819246	0.398204
YDR406W	6517.49	0.379708	0.16009	2.37185	0.0176995	0.164835
YDR406W-A	4.25599	0.239101	1.24634	0.191842	0.847866	0.962803
YDR408C	4813.71	0.127535	0.210463	0.605976	0.544531	0.873716
YDR409W	327.776	0.0327375	0.214254	0.152797	0.878558	0.966976
YDR411C	2564.57	0.138526	0.200776	0.689951	0.490225	0.845559
YDR415C	429.414	0.119045	0.190489	0.624944	0.532008	0.86764
YDR417C	5.04635	0.422524	1.16389	0.363028	0.716584	0.929024
YDR419W	469.389	0.0574504	0.189374	0.303369	0.761608	0.938664
YDR420W	334.141	0.250402	0.228884	1.09401	0.273949	0.68664
YDR421W	633.75	0.0804767	0.188632	0.426634	0.669646	0.91986
YDR422C	679.312	0.178678	0.193449	0.923642	0.355673	0.75327
YDR423C	1206.55	0.216315	0.164422	1.31561	0.188306	0.584586
YDR428C	441.373	0.283274	0.189211	1.49713	0.134359	0.508992
YDR430C	1041.66	0.202476	0.172557	1.17339	0.240641	0.648667
YDR435C	2058.73	0.081437	0.162442	0.501328	0.61614	0.900254
YDR436W	2132.66	0.417355	0.185949	2.24446	0.024803	0.202961
YDR438W	682.138	0.0892729	0.210651	0.423795	0.671716	0.91986
YDR439W	259.663	0.0701264	0.218994	0.320221	0.748801	0.936257
YDR441C	795.875	0.326399	0.18703	1.74517	0.0809553	0.395464
YDR443C	246.375	0.320787	0.222743	1.44017	0.149819	0.53223
YDR444W	875.516	0.346669	0.180789	1.91754	0.0551693	0.319822
YDR446W	4.98218	0.977588	1.26106	0.775211	0.438215	0.81584
YDR452W	1918.97	0.112771	0.170567	0.661156	0.508512	0.853823
YDR453C	3713.76	0.441433	0.156913	2.81322	0.00490474	0.0723475
YDR455C	6.35177	0.707462	1.09874	0.643885	0.51965	0.862279
YDR456W	1948.64	0.38435	0.187021	2.05511	0.0398681	0.266001
YDR457W	3418.68	0.399703	0.156377	2.55603	0.0105874	0.119791
YDR461C-A	2004.93	0.44263	0.205637	2.15248	0.0313595	0.231405
YDR462W	1462.13	0.206661	0.182745	1.13087	0.25811	0.67016
YDR464W	152.277	0.122387	0.278848	0.438904	0.660731	0.916372
YDR468C	655.619	0.170759	0.187708	0.909703	0.362979	0.760359
YDR470C	631.889	0.298896	0.208801	1.43149	0.152291	0.536291
snR13	21.0819	0.136821	0.635275	0.215373	0.829477	0.955239
YDR472W	381.364	0.158062	0.208841	0.756854	0.449137	0.821667
YDR475C	2283.16	0.246649	0.161325	1.5289	0.12629	0.493098
YDR476C	2296.39	0.263101	0.21548	1.221	0.222085	0.624967
YDR477W	874.92	0.267016	0.173273	1.54101	0.123314	0.489271
YDR479C	2396.95	0.286218	0.167653	1.70721	0.0877839	0.410225
YDR483W	4526.47	0.109878	0.1666	0.65953	0.509556	0.855128
YDR486C	792.049	0.131042	0.183355	0.714691	0.4748	0.835785
YDR489W	198.333	0.0989538	0.240056	0.412212	0.680184	0.922063
YDR490C	908.157	0.366731	0.177032	2.07154	0.0383079	0.259198
YDR493W	453.295	0.00813739	0.20293	0.0400995	0.968014	0.99769
YDR498C	759.936	0.116931	0.173629	0.673454	0.500658	0.850009
YDR501W	231.877	0.620498	0.235823	2.6312	0.00850843	0.104624
YDR502C	472.496	0.246632	0.234539	1.05156	0.293002	0.702296
YDR503C	463.784	0.0085443	0.192054	0.044489	0.964515	0.997556
YDR504C	218.54	0.420631	0.225805	1.86281	0.062489	0.343603
YDR505C	837.543	0.180458	0.207706	0.868812	0.38495	0.777066
YDR506C	431.602	0.0521188	0.192718	0.27044	0.786822	0.941799
YDR508C	2880.54	0.239972	0.172989	1.38721	0.165378	0.555818
YDR509W	2.06594	0.3644	1.8144	0.200838	0.840826	0.961199
YDR510W	2212.99	0.0290404	0.158286	0.183468	0.85443	0.963568
YDR511W	1102.74	0.158034	0.168959	0.93534	0.349613	0.748345
YDR512C	1248.15	0.0483076	0.185985	0.259739	0.795065	0.943039
YDR513W	6013.88	0.295949	0.15372	1.92525	0.0541982	0.316894
YDR516C	6541.59	0.246824	0.167853	1.47048	0.141432	0.520412
YDR517W	4225.71	0.11401	0.187051	0.609515	0.542183	0.871423
YDR518W	444.051	0.0653141	0.196733	0.331993	0.739894	0.934023
YDR522C	48.6327	0.114205	0.409933	0.278594	0.780556	0.941348
YDR524C	474.398	0.242264	0.224094	1.08108	0.279661	0.690938
YDR530C	3533.28	0.247394	0.181422	1.36364	0.172681	0.56264
YDR533C	4720.46	0.449443	0.162963	2.75794	0.00581664	0.0826093
YDR534C	361.34	0.555164	0.238115	2.3315	0.0197273	0.175353
YDR535C	442.168	0.0856372	0.205644	0.416434	0.677092	0.92177
YDR537C	14.4915	1.01026	0.805532	1.25416	0.209785	0.612811
YDR539W	1073.96	0.171876	0.177888	0.966201	0.333943	0.735046
YDR541C	259.593	0.255559	0.24161	1.05773	0.290179	0.700128
YDR544C	6.34774	1.46774	1.04855	1.39978	0.161579	0.551576
YDR545W	3.27328	0.31495	1.50789	0.208868	0.834552	0.957798
YOL164W-A	131.363	0.366535	0.290834	1.26029	0.207565	0.612339
YOL163W	163.142	0.259984	0.277953	0.935352	0.349607	0.748345
YOL162W	143.406	0.271636	0.283474	0.958238	0.337943	0.738672
YOL161C	2.76621	1.36143	1.59312	0.854566	0.392792	0.782362
YOL160W	25.4705	0.244804	0.545966	0.448387	0.653874	0.914658
YOL159C-A	301.815	0.00890036	0.217422	0.0409359	0.967347	0.99769
YOL159C	867.694	0.313736	0.183899	1.70603	0.088003	0.410225
YOL158C	3007.89	0.769123	0.167133	4.60185	4.18759e-06	0.000290568
YOL157C	505.462	0.383212	0.201837	1.89862	0.057614	0.327298
YOL155C	8612.78	0.693232	0.209455	3.3097	0.000933975	0.021466
YOL154W	358.268	0.0504733	0.205119	0.246069	0.805629	0.947303
YOL152W	3169.54	0.481367	0.156938	3.06724	0.00216043	0.0402491
YOL151W	2573.7	0.395352	0.157498	2.51021	0.012066	0.129357
YOL143C	4875.31	0.143444	0.193426	0.741596	0.458332	0.82526
YOL138C	368.671	0.188909	0.198912	0.949709	0.34226	0.743093
YOL136C	242.649	0.666287	0.253619	2.62711	0.00861128	0.105129
YOL135C	409.696	0.222621	0.205823	1.08162	0.279424	0.690938
YOL134C	2.37959	0.697804	1.71993	0.405717	0.68495	0.923539
YOL132W	127.75	0.129496	0.2888	0.448393	0.65387	0.914658
YOL131W	65.9477	0.170223	0.360016	0.47282	0.636341	0.907618
YOL130W	1350.01	0.356131	0.180631	1.9716	0.0486556	0.295937
YOL129W	6736.06	0.0700908	0.186485	0.375851	0.707027	0.929024
YOL122C	1076.99	0.255032	0.165577	1.54026	0.123497	0.489271
YOL119C	1459.77	0.406016	0.178809	2.27067	0.0231672	0.194971
YOL118C	367.759	0.253189	0.23483	1.07818	0.280954	0.692589
YOL116W	727.829	0.264869	0.184266	1.43742	0.150597	0.533644
YOL114C	177.563	0.207061	0.274535	0.754227	0.450713	0.823624
YOL113W	581.976	0.0195342	0.19854	0.0983895	0.921623	0.983527
YOL112W	945.912	0.193369	0.168179	1.14978	0.250234	0.660556
YOL111C	2785.59	0.263897	0.205288	1.2855	0.198618	0.598284
YOL106W	53.6421	0.227566	0.409444	0.555792	0.578353	0.879934
tT(AGU)O1	0.36707	1.64007	4.481	0.366006	0.71436	0.929024
YOL105C	588.931	0.252642	0.205738	1.22798	0.219455	0.622945
YOL103W-B	99.5428	0.260768	0.317469	0.821397	0.41142	0.796329
YOL101C	106.811	0.113196	0.292489	0.38701	0.698749	0.928389
YOL098C	686.533	0.0994305	0.193766	0.513148	0.607848	0.895639
snR58	1.12065	3.03856	2.62028	1.15963	0.2462	0.655787
YOL096C	1312.44	0.406778	0.163369	2.48994	0.0127764	0.134907
YOL095C	153.343	0.256929	0.27145	0.946505	0.343891	0.743608
YOL087C	2150.2	0.0894933	0.153766	0.582008	0.560561	0.87776
YOL086W-A	2164.44	0.0265423	0.205629	0.129079	0.897296	0.974922
YOL086C	48313	0.00595089	0.202992	0.0293159	0.976613	0.998962
YOL085W-A	1100.17	0.0997551	0.164453	0.606587	0.544125	0.873478
YOL085C	47.5286	0.457162	0.439731	1.03964	0.298507	0.705497
YOL084W	2271.54	0.476104	0.212393	2.24162	0.0249858	0.203965
YOL083W	1975.71	0.0920401	0.153506	0.599587	0.548782	0.874129
YOL082W	2186.4	0.211395	0.177113	1.19356	0.23265	0.638942
YOL081W	4546.18	0.404654	0.166513	2.43016	0.0150922	0.14982
YOL077W-A	3909.37	0.00633007	0.181106	0.0349523	0.972118	0.998731
YOL075C	476.977	0.318328	0.192227	1.656	0.0977216	0.435457
YOL073C	1748.66	0.318002	0.178815	1.77838	0.0753407	0.382897
YOL072W	455.876	0.0609792	0.186118	0.327637	0.743186	0.9344
YOL071W	1988.9	0.299999	0.163407	1.8359	0.0663729	0.352882
YOL069W	263.468	0.149964	0.25299	0.592767	0.553337	0.87586
YOL068C	1317.31	0.196082	0.167108	1.17338	0.240643	0.648667
YOL067C	282.744	0.0356985	0.270721	0.131865	0.895091	0.974185
YOL065C	897.607	0.238784	0.175829	1.35805	0.174449	0.564882
YOL063C	774.897	0.189384	0.18675	1.0141	0.310533	0.718484
YOL062C	2482.7	0.0972375	0.171902	0.565656	0.571628	0.879453
YOL060C	1665.03	0.203478	0.193999	1.04887	0.29424	0.702501
YOL059W	3241.15	0.0962179	0.1855	0.518695	0.603973	0.892636
YOL057W	899.744	0.114786	0.201006	0.571058	0.56796	0.879184
YOL055C	580.866	0.391825	0.182998	2.14115	0.0322623	0.234886
tN(GUU)O1	0.153369	1.44055	4.98706	0.288858	0.77269	0.941088
YOL053W	1810.64	0.270316	0.163212	1.65623	0.0976758	0.435457
YOL052C-A	20651.1	0.50074	0.170018	2.94521	0.00322731	0.0540535
YOL052C	888.492	0.169662	0.17817	0.952251	0.34097	0.742426
YOL051W	341.362	0.290259	0.238324	1.21792	0.223254	0.626035
YOL049W	1573.72	0.312906	0.167986	1.86269	0.0625054	0.343603
YOL048C	2816.2	0.383763	0.154616	2.48203	0.0130636	0.136247
YOL047C	955.851	0.586331	0.174174	3.36635	0.000761706	0.0186989
YOL045W	166.933	0.0589028	0.265145	0.222154	0.824194	0.954124
YOL043C	432.693	0.145496	0.202147	0.719751	0.471678	0.832877
YOL042W	505.792	0.349664	0.194474	1.798	0.0721772	0.372035
YOL036W	372.031	0.173675	0.250318	0.693817	0.487797	0.845078
YOL035C	4.4497	0.214854	1.39156	0.154398	0.877296	0.966976
snR50	48.567	0.222197	0.416907	0.532966	0.594057	0.888723
YOL033W	454.722	0.12629	0.187404	0.673894	0.500378	0.850009
YOL032W	2606.62	0.242314	0.157333	1.54013	0.123529	0.489271
YOL030W	4186.12	0.177772	0.177429	1.00193	0.316375	0.721873
YOL026C	2768.8	0.066938	0.197364	0.33916	0.734489	0.933828
YOL025W	414.812	0.270684	0.19128	1.41512	0.157034	0.544749
YOL018C	488.761	0.0756588	0.19416	0.389672	0.696779	0.928316
YOL013W-B	25.3882	0.60037	0.56693	1.05898	0.289607	0.700128
YOL013C	799.297	0.302571	0.208614	1.45039	0.14695	0.528711
YOL008W	449.625	0.0727479	0.188731	0.385458	0.699898	0.928827
YOL004W	1280.11	0.212792	0.169566	1.25492	0.209506	0.612811
YOL001W	410.65	0.310202	0.213744	1.45128	0.146703	0.52838
YOR002W	1958.96	0.0103892	0.169703	0.06122	0.951184	0.994381
YOR003W	887.28	0.0586139	0.170118	0.344549	0.730433	0.933828
YOR005C	670.911	0.271062	0.177881	1.52384	0.127549	0.494949
YOR006C	642.633	0.0584117	0.179684	0.32508	0.745121	0.935181
YOR007C	7708.28	0.135585	0.150429	0.901321	0.367418	0.763289
tR(ACG)O	0.36707	1.64007	4.481	0.366006	0.71436	0.929024
YOR008C	2049.42	0.129123	0.171958	0.750896	0.452715	0.824178
YOR008W-B	38.4672	0.335293	0.511585	0.655399	0.512211	0.855942
YOR009W	304.207	0.185001	0.262601	0.704495	0.481124	0.84133
YOR010C	320.306	0.181794	0.217293	0.836631	0.4028	0.789965
YOR012W	50.698	0.0253168	0.385879	0.0656081	0.94769	0.994155
YOR013W	88.1924	0.37896	0.307026	1.23429	0.217094	0.621093
YOR014W	995.286	0.258445	0.198207	1.30391	0.192263	0.59051
YOR015W	462.664	0.267052	0.209826	1.27273	0.203114	0.606258
YOR018W	902.251	0.41354	0.187426	2.20642	0.0273547	0.215043
YOR020C	11070	0.0793253	0.191698	0.413804	0.679017	0.92177
YOR020W-A	3177.46	0.224468	0.159543	1.40694	0.159445	0.547864
YOR023C	1700.03	0.53973	0.178478	3.02407	0.002494	0.0451042
YOR025W	473.5	0.30226	0.200784	1.5054	0.132221	0.503983
YOR027W	9443.87	0.324046	0.154746	2.09405	0.0362557	0.250865
YOR028C	87.2223	0.0515715	0.349059	0.147744	0.882545	0.967963
YOR029W	14.6022	0.426088	0.707794	0.601995	0.547178	0.874054
YOR030W	365.706	0.184323	0.229671	0.802553	0.422233	0.804376
YOR032C	595.141	0.266088	0.181608	1.46518	0.142873	0.521212
YOR032W-A	47.9191	0.285423	0.415831	0.686391	0.492466	0.845893
YOR033C	476.259	0.214578	0.190242	1.12792	0.259353	0.672403
YOR034C	1053.13	0.315561	0.178953	1.76338	0.0778365	0.387757
YOR034C-A	113.972	0.335392	0.315205	1.06404	0.287309	0.698998
YOR035C	1435.22	0.171517	0.163922	1.04633	0.295408	0.703844
YOR037W	388.222	0.0744432	0.203052	0.366622	0.713901	0.929024
YOR038C	418.296	0.00434695	0.188852	0.0230178	0.981636	0.999974
YOR042W	3569.48	0.402082	0.169941	2.36601	0.0179809	0.166128
YOR044W	374.316	0.243759	0.209467	1.16371	0.244541	0.653647
YOR049C	3988.19	0.152902	0.177976	0.859117	0.390276	0.781471
YOR050C	148.149	0.0408669	0.354353	0.115328	0.908185	0.978245
YOR052C	2284.42	0.161868	0.154115	1.05031	0.293576	0.702501
YOR053W	6.1239	0.867002	1.01051	0.857981	0.390903	0.781576
YOR054C	760.716	0.131688	0.178554	0.737526	0.460802	0.825295
YOR055W	3.15065	1.75949	1.55085	1.13453	0.256571	0.668351
YOR059C	1780.75	0.299613	0.158283	1.89289	0.0583728	0.32953
YOR060C	243.084	0.0473715	0.252825	0.187369	0.851372	0.963102
YOR062C	558.555	0.25296	0.178405	1.4179	0.15622	0.543931
YOR064C	825.424	0.00919034	0.171526	0.0535799	0.95727	0.995203
YOR065W	5057.86	0.171454	0.173452	0.988479	0.322918	0.729032
YOR066W	380.981	0.253194	0.226063	1.12001	0.262708	0.67571
YOR069W	623.562	0.0709343	0.183167	0.387265	0.69856	0.928374
YOR070C	765.895	0.423395	0.219696	1.92718	0.0539567	0.316338
YOR071C	772.801	0.041455	0.192357	0.215511	0.829369	0.955239
YOR072W	39.1405	0.342463	0.451754	0.758074	0.448406	0.82119
YOR073W-A	0.998488	2.65328	2.92878	0.905932	0.364972	0.761992
YOR075W	346.306	0.0400947	0.227736	0.176057	0.860249	0.966051
YOR081C	789.192	0.45929	0.22788	2.01549	0.0438535	0.279217
YOR083W	398.795	0.0360604	0.191057	0.188742	0.850295	0.963102
YOR084W	3111.04	0.00546545	0.216414	0.0252546	0.979852	0.999974
YOR086C	2080.25	0.0193372	0.153904	0.125644	0.900014	0.975624
tN(GUU)O2	0.895819	2.34738	3.03065	0.774546	0.438608	0.81584
YOR090C	1327.22	0.29204	0.170863	1.70921	0.0874123	0.410071
YOR092W	516.825	0.267735	0.222213	1.20486	0.228259	0.634311
YOR097C	850.427	0.189345	0.193248	0.979804	0.327183	0.729197
YOR098C	1217.04	0.17636	0.181058	0.974053	0.33003	0.732295
YOR100C	4465.31	0.246899	0.16871	1.46345	0.143343	0.522085
YOR101W	358.339	0.229607	0.215237	1.06676	0.286079	0.69736
YOR102W	3.51131	0.393321	1.4796	0.26583	0.79037	0.941799
YOR109W	1017.9	0.281751	0.168257	1.67453	0.0940263	0.42773
YOR110W	473.401	0.203223	0.192388	1.05632	0.290823	0.70039
YOR111W	655.525	0.123997	0.181519	0.683109	0.494538	0.846428
YOR112W	430.968	0.295874	0.197793	1.49588	0.134686	0.509416
YOR116C	717.875	0.0544587	0.229835	0.236947	0.812698	0.949707
YOR117W	3530.68	0.119913	0.14902	0.804679	0.421005	0.804376
YOR118W	1064.02	0.0548883	0.16889	0.324994	0.745186	0.935181
YOR120W	2914.45	0.42809	0.168382	2.54237	0.0110102	0.122536
YOR121C	169.386	0.165178	0.298493	0.553373	0.580008	0.88043
YOR125C	1355.02	0.0721961	0.180921	0.399047	0.689858	0.925802
YOR126C	534.273	0.178009	0.209751	0.848668	0.396066	0.785089
YOR127W	538.861	0.185558	0.198526	0.934676	0.349955	0.748667
YOR128C	1311.02	0.307753	0.167453	1.83785	0.0660844	0.35245
YOR129C	268.762	0.0586	0.219981	0.266386	0.789942	0.941799
YOR131C	1435.57	0.231016	0.160435	1.43994	0.149885	0.53223
YOR132W	1237.59	0.354656	0.165285	2.14572	0.0318949	0.233382
YOR134W	772.104	0.425767	0.171442	2.48345	0.0130116	0.136195
YOR135C	18.8919	1.10359	0.675255	1.63433	0.102189	0.445438
YOR136W	4430.79	0.387421	0.179864	2.15396	0.031243	0.231178
YOR137C	294.262	0.441208	0.252407	1.748	0.0804633	0.395055
YOR138C	2295.2	0.219184	0.15708	1.39537	0.162905	0.553385
YOR140W	385.276	0.341476	0.234079	1.45881	0.144618	0.525165
YOR141C	686.56	0.278435	0.199783	1.39369	0.163411	0.553385
YOR142W	7675.1	0.0371336	0.159714	0.232501	0.816149	0.951074
YOR142W-B	3.50213	0.430684	1.38514	0.310933	0.755852	0.936257
YOR148C	768.608	0.107363	0.185839	0.577718	0.563454	0.878379
YOR149C	354.277	0.0673665	0.220384	0.305678	0.75985	0.937479
YOR152C	798.379	0.141904	0.187352	0.757417	0.4488	0.82127
YOR153W	13337.3	0.299586	0.165722	1.80776	0.0706446	0.367828
YOR155C	1855.55	0.184266	0.168563	1.09316	0.274325	0.686743
YOR156C	243.663	0.154197	0.221935	0.694784	0.487191	0.844911
YOR157C	2211.4	0.165774	0.189639	0.874157	0.382033	0.775469
YOR160W	435.638	0.212556	0.186443	1.14005	0.254264	0.666022
YOR161C	1506.57	0.216801	0.177656	1.22034	0.222336	0.624967
YOR163W	1898.32	0.13634	0.153655	0.887312	0.374911	0.768544
YOR164C	1074.13	0.0438439	0.163873	0.267549	0.789047	0.941799
YOR170W	43.2554	0.172488	0.435159	0.39638	0.691825	0.926786
YOR173W	18516.8	0.462723	0.162592	2.84592	0.00442828	0.0672149
YOR175C	1147.79	0.102143	0.179202	0.569992	0.568683	0.879184
YOR176W	2913.29	0.0778582	0.15545	0.500857	0.616471	0.900351
tV(AAC)O	10.6151	0.36153	0.799259	0.452332	0.65103	0.914658
YOR178C	1215.93	0.524978	0.186021	2.82214	0.00477045	0.0706733
YOR181W	1082.85	0.29024	0.180009	1.61236	0.106883	0.456535
YOR183W	5.02444	0.606607	1.28583	0.471764	0.637095	0.907654
YOR184W	2918.56	0.187808	0.152837	1.22881	0.219141	0.622944
snR36	52.7758	0.269687	0.391153	0.689465	0.490531	0.845559
YOR185C	5379.06	0.33752	0.158484	2.12967	0.0331987	0.240417
YOR186W	141.382	0.238547	0.267413	0.892055	0.372364	0.766366
YOR187W	11499.8	0.245041	0.183018	1.33889	0.180606	0.574637
YOR189W	511.978	0.0901949	0.190815	0.472683	0.636439	0.907618
YOR190W	375.099	0.21494	0.20394	1.05394	0.291912	0.701166
YOR191W	687.241	0.139803	0.18015	0.776034	0.437729	0.81584
YOR192C	183.064	0.311571	0.253234	1.23037	0.218559	0.622793
YOR197W	3391.68	0.0722016	0.17337	0.416459	0.677074	0.92177
YOR199W	4.42323	2.06486	1.30684	1.58004	0.114098	0.468959
YOR211C	568.083	0.279439	0.182355	1.53239	0.125426	0.493098
YOR215C	3116.29	0.227677	0.162931	1.39738	0.162299	0.552646
YOR218C	15.5821	0.350841	0.654836	0.535769	0.592118	0.888243
YOR221C	952.505	0.385193	0.194416	1.98129	0.0475592	0.292407
YOR223W	1477.51	0.235191	0.177645	1.32394	0.185523	0.580591
YOR225W	19.5011	0.228979	0.6422	0.356553	0.721426	0.931226
YOR226C	285.838	0.162931	0.209105	0.779183	0.435872	0.81486
YOR227W	2067.86	0.31798	0.165805	1.91779	0.0551373	0.319822
YOR228C	2105.93	0.0917373	0.19724	0.465105	0.641856	0.909211
YOR230W	28945.2	0.116257	0.180159	0.645304	0.51873	0.861553
YOR231W	639.068	0.409327	0.189393	2.16125	0.0306757	0.228722
snR17a	395.625	0.230621	0.250685	0.919963	0.357592	0.755398
YOR237W	130.242	1.35109	0.360164	3.75132	0.000175905	0.00598078
YOR241W	549.933	0.113958	0.182376	0.624853	0.532068	0.86764
YOR245C	1592.66	0.224475	0.161872	1.38675	0.165519	0.555818
YOR256C	1035.51	0.0255556	0.166094	0.153862	0.877719	0.966976
YOR257W	1134.46	0.240434	0.16065	1.49664	0.134488	0.509196
YOR258W	325.893	0.105589	0.209794	0.503298	0.614754	0.899576
YOR259C	2569.99	0.0532994	0.158137	0.337047	0.736082	0.933835
YOR262W	384.354	0.220644	0.197417	1.11766	0.263714	0.676561
YOR263C	15.0948	0.119577	0.731028	0.163574	0.870067	0.966923
YOR264W	840.436	0.272054	0.169131	1.60854	0.107717	0.457178
YOR267C	1148.64	0.353167	0.165733	2.13094	0.0330937	0.240122
snR8	68.5082	0.0138646	0.449933	0.0308147	0.975417	0.998962
YOR273C	4019.44	0.222216	0.161516	1.37582	0.168878	0.560433
YOR274W	599.303	0.0455906	0.18046	0.252635	0.80055	0.945258
snR5	122.524	0.0811884	0.363668	0.223248	0.823342	0.953624
YOR278W	821.868	0.0256987	0.175622	0.146329	0.883661	0.968552
YOR280C	534.074	0.0418842	0.194069	0.215821	0.829127	0.955239
YOR283W	857.459	0.0893275	0.169393	0.527338	0.597959	0.889837
YOR285W	21799.7	0.165875	0.199063	0.833279	0.404688	0.790424
YOR289W	3709.66	0.186464	0.164113	1.13619	0.255876	0.667352
tA(UGC)O	26.1172	0.49683	0.536571	0.925935	0.35448	0.752329
YOR290C	1300.71	0.283784	0.168123	1.68796	0.0914196	0.418904
YOR291W	860.822	0.268304	0.180569	1.48588	0.13731	0.514317
YOR292C	814.266	0.305025	0.168211	1.81335	0.0697778	0.364113
YOR293C-A	3.48528	0.38265	1.34672	0.284136	0.776307	0.941088
YOR296W	409.75	0.0568799	0.19139	0.297194	0.766319	0.940116
YOR297C	210.454	0.128323	0.236948	0.541567	0.588117	0.885758
YOR298W	320.97	0.0511644	0.21719	0.235574	0.813763	0.949972
YOR299W	982.037	0.0674418	0.167477	0.402693	0.687174	0.924754
YOR303W	2128.03	0.159276	0.212883	0.748187	0.454347	0.824178
YOR306C	734.495	0.718954	0.206881	3.47521	0.000510451	0.0138843
YOR307C	579.29	0.244522	0.189118	1.29296	0.196025	0.594545
YOR316C	1715.39	0.611113	0.155285	3.93544	8.30431e-05	0.00338125
YOR316C-A	32.6321	0.604089	0.467571	1.29197	0.196367	0.595242
YOR317W	10216.7	0.335313	0.15043	2.22903	0.0258119	0.20704
YOR321W	981.798	0.288916	0.183676	1.57297	0.115726	0.471783
YOR322C	841.506	0.153106	0.234186	0.653779	0.513255	0.856233
YOR328W	4180.59	0.702716	0.173012	4.06166	4.87246e-05	0.00220885
YOR329C	1015.29	0.519269	0.181962	2.85373	0.00432095	0.0660281
YOR329W-A	1.42237	2.10242	2.37279	0.886056	0.375588	0.76875
YOR330C	648.446	0.0648924	0.190625	0.34042	0.733541	0.933828
YOR332W	3253.81	0.105459	0.185282	0.569181	0.569233	0.879324
YOR336W	460.15	0.175179	0.197045	0.889027	0.373989	0.767954
YOR338W	933.809	0.737679	0.244413	3.01816	0.00254311	0.0456284
YOR339C	149.549	0.139166	0.260654	0.533911	0.593403	0.888723
YOR343C	108.858	0.583103	0.287982	2.02479	0.0428888	0.275887
tP(UGG)O3	2.95275	0.34114	1.58268	0.215545	0.829342	0.955239
YOR347C	3770.06	0.15357	0.191003	0.804018	0.421387	0.804376
YOR348C	13228.4	0.0842462	0.17488	0.481736	0.629993	0.90589
YOR349W	278.679	0.166874	0.225046	0.741512	0.458383	0.82526
YOR353C	518.666	0.0151183	0.183593	0.0823468	0.934371	0.987083
YOR357C	546.767	0.221489	0.187467	1.18148	0.237411	0.644179
YOR358W	1303.49	0.215515	0.18189	1.18486	0.236072	0.643363
YOR362C	4153.31	0.033404	0.170616	0.195785	0.844779	0.962219
YOR363C	566.522	0.241574	0.196625	1.2286	0.219221	0.622944
YOR367W	599.387	0.0699559	0.180517	0.387531	0.698363	0.928374
YOR370C	1849.86	0.153033	0.166331	0.920052	0.357546	0.755398
YOR371C	325.171	0.252756	0.254468	0.993274	0.320577	0.727327
YOR372C	395.802	0.210625	0.214456	0.982136	0.326033	0.729197
YOR373W	1221.46	0.223246	0.172389	1.29501	0.195317	0.593654
YOR376W-A	416.994	0.143162	0.189768	0.754404	0.450606	0.823624
YOR377W	1161.81	0.218846	0.162205	1.34919	0.177275	0.569016
YOR380W	709.246	0.198866	0.174332	1.14073	0.253982	0.6658
YOR381W	660.428	0.243467	0.183097	1.32972	0.183611	0.576699
YOR382W	7212.61	2.09098	0.206836	10.1094	5.01984e-24	6.82698e-21
YOR383C	22092.6	2.53025	0.212533	11.9052	1.11216e-32	3.78134e-29
YOR384W	834.76	1.08009	0.227113	4.75573	1.97733e-06	0.000156347
YOR386W	1398.96	0.151473	0.168574	0.898554	0.36889	0.765006
YOR387C	124.139	0.324864	0.270966	1.19891	0.230562	0.63609
YOR389W	332.253	0.197206	0.20655	0.954761	0.339698	0.740606
YOR391C	182.908	0.628652	0.24669	2.54835	0.0108233	0.121614
YOR392W	11.6417	0.528166	0.857654	0.615826	0.538009	0.869776
YOR393W	3.36392	0.332401	1.38938	0.239244	0.810916	0.948807
YOR396W	2.43098	0.89089	1.59451	0.558724	0.57635	0.879797
YGL261C	29.109	0.0558838	0.517818	0.107922	0.914058	0.980747
YGL260W	10.3609	0.513294	0.865437	0.593104	0.553112	0.87586
YGL259W	165.509	0.338192	0.262457	1.28856	0.197551	0.597573
YGL258W-A	126.662	0.208831	0.266584	0.783359	0.433416	0.812798
YGL254W	457.792	0.0369654	0.207721	0.177957	0.858757	0.965976
YGL251C	473.667	0.154538	0.19054	0.811052	0.417336	0.801889
YGL250W	1540.24	0.119009	0.179819	0.661826	0.508083	0.853823
YGL248W	2352.25	0.23862	0.16246	1.46879	0.141889	0.520412
YGL247W	384.119	0.105327	0.206342	0.510446	0.609739	0.896823
YGL245W	3190.99	0.188161	0.186818	1.00719	0.313842	0.721507
YGL242C	400.938	0.400244	0.201763	1.98373	0.0472858	0.292312
YGL241W	336.81	0.0367255	0.228166	0.16096	0.872125	0.966923
YGL239C	9.51751	0.241462	0.863302	0.279696	0.779711	0.941348
YGL237C	648.514	0.0589171	0.176369	0.334057	0.738337	0.933908
YGL233W	755.893	0.00793349	0.182451	0.0434828	0.965317	0.997556
YGL230C	118.854	0.197378	0.278457	0.708829	0.478431	0.840002
YGL227W	1433.91	0.05411	0.173298	0.312237	0.75486	0.936257
YGL226W	564.347	0.26983	0.198438	1.35977	0.173902	0.564185
YGL222C	437.632	0.501056	0.189735	2.64081	0.00827074	0.102817
YGL221C	2053.65	0.183333	0.205504	0.892114	0.372332	0.766366
YGL219C	739.611	0.100549	0.178604	0.56297	0.573455	0.879453
YGL217C	4.22407	1.64575	1.41916	1.15966	0.246186	0.655787
YGL216W	430.029	0.224262	0.220758	1.01587	0.30969	0.717509
YGL213C	252.541	0.102519	0.245545	0.417515	0.676302	0.921631
YGL212W	363.242	0.135903	0.213149	0.637594	0.523738	0.864842
YGL211W	949.409	0.0894152	0.181751	0.491966	0.622744	0.90479
YGL210W	644.644	0.065203	0.181699	0.358851	0.719707	0.930279
YGL209W	1312.55	0.1883	0.1751	1.07539	0.282202	0.693772
YGL208W	2993.03	0.289333	0.166927	1.73329	0.0830438	0.399829
YGL207W	1764.5	0.0753942	0.160464	0.469852	0.638461	0.908016
YGL206C	1615.48	0.0161457	0.15944	0.101265	0.91934	0.983107
YGL205W	1770.09	0.177964	0.154458	1.15218	0.249247	0.659451
YGL204C	169.11	0.151727	0.255649	0.593497	0.552849	0.87586
YGL203C	577.034	0.217316	0.196073	1.10834	0.267713	0.67971
tK(UUU)G1	1.54723	1.46752	2.24097	0.654861	0.512557	0.855942
YGL201C	379.11	0.00823503	0.266374	0.0309153	0.975337	0.998962
tK(CUU)G1	3.33768	0.503335	1.53847	0.327167	0.743542	0.934408
YGL197W	1050.51	0.36335	0.188416	1.92845	0.0537995	0.316338
YGL196W	1819.06	0.169072	0.163408	1.03466	0.300827	0.707584
YGL195W	1838.34	0.0483569	0.197835	0.244431	0.806897	0.947312
YGL194C-A	353.859	0.075019	0.204772	0.366354	0.714101	0.929024
YGL194C	314.763	0.0759084	0.205073	0.370152	0.711269	0.929024
YGL191W	9988.65	0.175311	0.148162	1.18324	0.236713	0.643363
YGL190C	1202.17	0.180832	0.163183	1.10815	0.267797	0.67971
YGL188C-A	35.2171	0.431498	0.482964	0.893437	0.371623	0.766017
YGL188C	879.274	0.33569	0.214185	1.56729	0.117047	0.474893
YGL187C	7751.45	0.0926799	0.155598	0.595635	0.551419	0.87536
YGL186C	1452.68	0.2264	0.18811	1.20355	0.228762	0.635191
YGL185C	801.556	0.034001	0.171329	0.198454	0.84269	0.961788
YGL184C	286.924	0.0853111	0.21855	0.390351	0.696277	0.928316
YGL183C	38.9424	0.233	0.453507	0.513775	0.60741	0.895639
YGL182C	6.67546	0.427163	1.02986	0.414777	0.678305	0.92177
YGL181W	2225.87	0.339438	0.164129	2.06812	0.038629	0.261111
YGL179C	223.453	0.110309	0.226882	0.486196	0.626828	0.905583
YGL173C	2277.82	0.299613	0.15895	1.88495	0.0594366	0.332649
YGL167C	1798.1	0.370364	0.201601	1.83712	0.0661926	0.352751
YGL163C	617.214	0.131554	0.182063	0.722575	0.469941	0.831106
YGL162W	78.7247	0.0605522	0.339789	0.178205	0.858562	0.965976
YGL161C	3542.57	0.121809	0.16845	0.723115	0.469609	0.831106
YGL160W	604.167	0.0133317	0.205656	0.0648253	0.948313	0.994219
YGL158W	31.4472	0.558211	0.48145	1.15944	0.246278	0.655787
YGL157W	361.886	0.139494	0.198132	0.704044	0.481405	0.84133
YGL156W	3464.51	0.607413	0.180688	3.36168	0.000774707	0.0188143
YGL154C	1469.92	0.112302	0.175383	0.640324	0.521962	0.864066
YGL152C	0.153369	1.44055	4.98706	0.288858	0.77269	0.941088
YGL150C	754.515	0.242147	0.179409	1.3497	0.177114	0.568905
YGL146C	1022.99	0.0323125	0.173276	0.18648	0.852069	0.963109
YGL144C	314.037	0.0637459	0.249485	0.25551	0.798329	0.944149
YGL143C	1304.08	0.17919	0.159746	1.12172	0.261982	0.675485
YGL141W	669.254	0.21098	0.190496	1.10753	0.268064	0.67991
YGL137W	3301.84	0.161707	0.159845	1.01165	0.311706	0.719729
YGL136C	763.079	0.300409	0.170038	1.76671	0.0772765	0.387522
YGL134W	1161.42	0.0748828	0.164367	0.455584	0.648689	0.914025
YGL133W	627.809	0.286432	0.187998	1.52359	0.12761	0.494949
YGL132W	12.3427	0.295146	0.761696	0.387486	0.698397	0.928374
YGL130W	1354.63	0.192855	0.164753	1.17057	0.241772	0.650079
YGL129C	942.362	0.0592427	0.183831	0.322267	0.747251	0.936257
YGL128C	458.698	0.0767889	0.195905	0.39197	0.69508	0.928213
YGL124C	597.642	0.108567	0.20394	0.532349	0.594484	0.888723
YGL122C	1757.08	0.0296692	0.209768	0.141438	0.887524	0.969497
YGL121C	5543.67	0.295667	0.157736	1.87445	0.0608688	0.337608
YGL119W	525.117	0.304239	0.189307	1.60712	0.108029	0.457178
YGL115W	1636.81	0.279327	0.161738	1.72703	0.0841624	0.401417
YGL114W	1508.76	0.0765394	0.183061	0.41811	0.675867	0.921631
YGL112C	842.62	0.240185	0.172687	1.39087	0.164266	0.554623
YGL109W	37.2142	0.0988098	0.460811	0.214426	0.830215	0.955239
YGL104C	1351.4	0.279923	0.165043	1.69607	0.089873	0.414892
snR82	471.141	0.130992	0.236912	0.552914	0.580322	0.88043
YGL098W	515.66	0.0512203	0.210944	0.242814	0.808149	0.947459
tH(GUG)G2	0.359332	0.236947	4.50242	0.0526266	0.958029	0.995203
YGL096W	710.649	0.416719	0.225629	1.84692	0.0647582	0.348962
YGL093W	607.095	0.0372561	0.176154	0.211498	0.832499	0.956734
YGL092W	679.399	0.0212064	0.173507	0.122222	0.902723	0.976189
YGL091C	832.346	0.238071	0.17624	1.35083	0.176748	0.568503
YGL090W	225.261	0.112754	0.237977	0.473803	0.635641	0.907618
YGL088W	1.14978	2.50356	2.7075	0.924676	0.355134	0.753008
snR10	46.5679	0.0391211	0.436763	0.0895706	0.928628	0.985423
YGL087C	1316.56	0.256752	0.168697	1.52197	0.128016	0.494949
YGL084C	1593.68	0.162135	0.156581	1.03547	0.30045	0.707177
YGL083W	982.982	0.377497	0.195343	1.93248	0.0532997	0.315438
YGL082W	1216.28	0.10451	0.166454	0.627861	0.530095	0.866293
YGL079W	322.63	0.0793402	0.218465	0.36317	0.716478	0.929024
YGL074C	7.17159	0.646317	1.00349	0.644071	0.519529	0.862279
YGL073W	1226.19	0.308902	0.191335	1.61446	0.106428	0.455452
YGL072C	0.895819	2.34738	3.03065	0.774546	0.438608	0.81584
YGL071W	229.524	0.356598	0.226398	1.57509	0.115235	0.47063
YGL067W	594.139	0.0259735	0.189963	0.136729	0.891245	0.972007
YGL065C	424.428	0.0881135	0.200634	0.439176	0.660534	0.916372
YGL062W	10890	0.40243	0.214651	1.87481	0.060819	0.337607
YGL059W	937.559	0.0605053	0.17926	0.337529	0.735718	0.933835
YGL056C	1766.59	0.573562	0.218108	2.62971	0.00854566	0.104893
YGL055W	4477.26	0.220379	0.208736	1.05578	0.291069	0.700627
YGL054C	2717.65	0.0272718	0.165312	0.164972	0.868966	0.966923
YGL053W	2303.22	0.0479532	0.153977	0.311431	0.755473	0.936257
YGL052W	168.806	0.156734	0.26792	0.585004	0.558545	0.876756
YGL051W	366.805	0.00822821	0.198485	0.041455	0.966933	0.997595
YGL050W	290.306	0.0738289	0.216821	0.340506	0.733476	0.933828
YGL048C	3992.94	0.21893	0.15192	1.44109	0.149559	0.53223
YGL047W	1991.01	0.167848	0.193871	0.865776	0.386613	0.778198
YGL045W	816.202	0.148606	0.19515	0.761498	0.44636	0.82077
YGL044C	398.496	0.0545723	0.208283	0.26201	0.793313	0.942482
YGL043W	458.148	0.0338261	0.19918	0.169827	0.865146	0.966224
YGL042C	154.006	0.0816715	0.252263	0.323756	0.746123	0.935685
YGL041C-B	2.91807	0.148884	1.70877	0.0871291	0.930569	0.985956
YGL040C	2715.54	0.293239	0.153664	1.90832	0.0563505	0.323635
tL(CAA)G2	6.08109	0.639565	1.13102	0.565478	0.571749	0.879453
YGL039W	376.354	0.441292	0.223139	1.97765	0.047968	0.294096
YGL038C	1547.5	0.157552	0.214206	0.735516	0.462025	0.825837
YGL037C	18243.6	0.226008	0.166528	1.35718	0.174725	0.565166
YGL035C	597.719	0.399995	0.195342	2.04767	0.0405926	0.269758
YGL027C	1482.08	0.0196835	0.159031	0.123771	0.901496	0.976189
YGL025C	762.084	0.120298	0.19425	0.619296	0.535722	0.869283
YGL024W	1.44099	0.787266	2.34961	0.335062	0.737579	0.933908
YGL023C	1399.43	0.051428	0.18756	0.274196	0.783934	0.941799
YGL019W	3512.11	0.116931	0.194823	0.600192	0.548378	0.874054
YGL018C	402.141	0.0166343	0.208729	0.0796929	0.936482	0.987976
YGL017W	813.426	0.0593271	0.177535	0.334172	0.73825	0.933908
YGL014W	695.358	0.241931	0.205041	1.17992	0.238033	0.64475
YGL011C	3320.66	0.167944	0.166389	1.00935	0.312807	0.720802
YGL010W	858.194	0.164194	0.192884	0.851258	0.394626	0.78372
YGL009C	2448.52	0.430563	0.165505	2.60152	0.00928128	0.109571
YGL005C	1311.55	0.227381	0.176789	1.28617	0.198385	0.598284
YGL004C	1067.53	0.247148	0.16763	1.47436	0.140384	0.518527
YGL003C	1193.46	0.306407	0.16161	1.89596	0.0579648	0.328467
YGL002W	1405.05	0.231264	0.167366	1.38179	0.167036	0.558979
YGL001C	1917.52	0.0805094	0.180541	0.445933	0.655646	0.914658
YGR002C	414.707	0.0178901	0.202078	0.0885305	0.929455	0.985423
YGR005C	684.275	0.0344971	0.214778	0.160617	0.872395	0.966923
YGR006W	202.103	0.0576968	0.239013	0.241396	0.809248	0.947957
YGR007W	1391.68	0.131931	0.162751	0.810634	0.417576	0.801897
YGR008C	31024.7	0.114281	0.180128	0.634445	0.525791	0.865806
YGR010W	620.938	0.0751821	0.178184	0.421934	0.673073	0.920164
YGR011W	131.49	0.201442	0.267464	0.753154	0.451357	0.823624
YGR013W	868.122	0.27554	0.177036	1.55641	0.119612	0.482706
YGR015C	512.19	0.141207	0.185075	0.762973	0.44548	0.82077
YGR018C	5.12336	0.278827	1.1657	0.239192	0.810957	0.948807
YGR019W	4572.78	0.279124	0.161585	1.72741	0.0840939	0.401417
YGR021W	1015.45	0.177973	0.169618	1.04926	0.29406	0.702501
YGR022C	0.460107	2.89391	4.33383	0.667749	0.504294	0.851551
YGR023W	452.825	0.760669	0.275256	2.7635	0.0057186	0.0818662
tD(GUC)G1	1.12191	1.08685	2.59313	0.419128	0.675123	0.92093
YGR025W	2.97638	1.2755	1.65842	0.769106	0.441831	0.818651
YGR028W	1710.96	0.131003	0.167361	0.782754	0.433771	0.812798
YGR032W	19090.7	0.0887314	0.159367	0.556774	0.577682	0.879797
YGR035C	544.21	0.388533	0.242036	1.60527	0.108435	0.457417
YGR038C-B	20.1339	0.263549	0.606175	0.434774	0.663727	0.917993
YGR041W	728.527	0.273409	0.177285	1.5422	0.123026	0.489271
YGR043C	6410.81	0.350363	0.15008	2.33451	0.0195692	0.175092
YGR044C	3108.64	0.406266	0.155844	2.60687	0.00913738	0.109194
YGR046W	1410.72	0.124649	0.212922	0.585422	0.558264	0.876756
YGR048W	1040.17	0.224906	0.166039	1.35454	0.175564	0.566337
YGR052W	342.558	0.329505	0.209078	1.57599	0.115027	0.470308
YGR053C	334.642	0.123885	0.242858	0.510114	0.609972	0.896823
YGR054W	912.63	0.108491	0.2115	0.512958	0.607981	0.895639
YGR060W	1931.7	0.606974	0.246652	2.46085	0.0138608	0.142584
YGR062C	1368.72	0.192622	0.191404	1.00636	0.31424	0.721507
YGR066C	303.05	0.287951	0.226932	1.26888	0.204482	0.607105
YGR067C	1892.25	0.38962	0.212215	1.83597	0.0663617	0.352882
YGR068C	626.629	0.0414038	0.190448	0.217402	0.827895	0.955239
YGR069W	61.0501	0.741811	0.384189	1.93085	0.0535021	0.315932
YGR070W	1403.56	0.425356	0.161552	2.63294	0.00846495	0.104468
YGR077C	875.309	0.176927	0.200029	0.884505	0.376424	0.77006
YGR080W	998.991	0.233876	0.186542	1.25374	0.209935	0.612811
YGR086C	10711.6	0.10923	0.174633	0.625485	0.531653	0.86764
YGR087C	491.941	1.34398	0.258352	5.20212	1.97025e-07	2.52786e-05
YGR088W	2444.03	0.0117058	0.202208	0.0578899	0.953836	0.994608
tT(UGU)G1	1.16759	0.0576842	2.32138	0.0248491	0.980175	0.999974
YGR092W	758.7	0.58285	0.173575	3.35792	0.000785323	0.0189369
YGR096W	404.161	0.0853364	0.239974	0.355607	0.722135	0.931664
YGR097W	433.507	0.195332	0.244433	0.799124	0.424219	0.805163
YGR099W	650.258	0.0850958	0.175111	0.485953	0.627001	0.905583
YGR100W	1287.37	0.219219	0.178526	1.22794	0.219468	0.622945
YGR101W	1079.87	0.126835	0.184408	0.687798	0.49158	0.845893
YGR102C	953.069	0.167474	0.171972	0.973844	0.330134	0.732295
YGR104C	281.172	0.204026	0.218761	0.932641	0.351006	0.749715
YGR108W	944.113	0.0177663	0.188936	0.0940335	0.925083	0.984284
tC(GCA)G	0.461366	0.916606	4.02245	0.227873	0.819745	0.952378
YGR110W	1291.15	0.23449	0.167678	1.39846	0.161976	0.551821
YGR111W	1500.02	0.0935236	0.177417	0.527141	0.598095	0.889837
YGR112W	1144.87	0.232276	0.179033	1.29739	0.194497	0.592059
YGR126W	67.0144	0.393541	0.384803	1.02271	0.306447	0.712667
YGR127W	580.268	0.430712	0.181714	2.37027	0.0177749	0.164897
YGR131W	314.175	0.108791	0.220546	0.493281	0.621814	0.904457
YGR132C	4069.86	0.0619844	0.157272	0.394122	0.693491	0.927565
YGR134W	435.247	0.0903513	0.196237	0.460419	0.645216	0.910641
YGR137W	1380.61	0.0509963	0.18498	0.275685	0.78279	0.941348
YGR138C	237.598	0.219875	0.282933	0.777128	0.437083	0.815633
YGR139W	16.5825	0.0386474	0.658154	0.058721	0.953174	0.994608
YGR141W	2815.38	0.341162	0.156597	2.1786	0.0293616	0.224129
YGR143W	2352.15	0.349069	0.171677	2.03329	0.0420232	0.27293
tG(UCC)G	0.923367	0.92591	2.9893	0.309741	0.756758	0.936257
YGR144W	495.857	0.291257	0.19619	1.48456	0.13766	0.514615
YGR146C	839.49	0.260602	0.208104	1.25227	0.210472	0.612811
YGR146C-A	108.099	0.12723	0.311284	0.408725	0.682741	0.922636
YGR147C	2054.72	0.23762	0.172919	1.37417	0.169388	0.560528
YGR149W	1008.94	0.17925	0.20034	0.894731	0.370931	0.765976
tA(UGC)G	1.59228	0.678953	2.1428	0.316852	0.751356	0.936257
YGR153W	260.998	0.0465057	0.221223	0.210221	0.833495	0.95707
YGR154C	500.82	0.25701	0.19562	1.31383	0.188905	0.585217
YGR156W	270.114	0.368344	0.212892	1.73019	0.0835959	0.40076
YGR157W	2187.79	0.483092	0.153587	3.14539	0.00165865	0.0328828
YGR161W-B	2.65996	0.688268	1.58076	0.435404	0.663269	0.917993
YGR161C-D	25.255	0.163073	0.529684	0.307867	0.758183	0.936948
tV(AAC)G2	25.1714	0.211637	0.570431	0.371012	0.710629	0.929024
YGR163W	1122.67	0.375766	0.170004	2.21034	0.0270816	0.213142
YGR164W	1.22055	2.3607	2.74582	0.859745	0.38993	0.781008
YGR165W	1371.12	0.306673	0.163465	1.87608	0.0606443	0.337426
YGR167W	3326.04	0.2607	0.150373	1.7337	0.0829719	0.399829
YGR169C	437.349	0.183837	0.19001	0.967515	0.333286	0.735046
YGR170W	712.473	0.0721226	0.188804	0.381997	0.702463	0.929024
YGR172C	1006.54	0.0258519	0.208647	0.123902	0.901393	0.976189
YGR174C	4927.32	0.281152	0.175104	1.60563	0.108355	0.457365
YGR174W-A	580.125	0.402686	0.218964	1.83905	0.0659078	0.351882
YGR178C	4704.07	0.240519	0.146524	1.6415	0.100694	0.443695
YGR180C	12597.7	0.164628	0.150818	1.09157	0.275023	0.686801
YGR182C	4264.48	0.0890582	0.18433	0.483145	0.628993	0.905583
YGR184C	1343.81	0.0681066	0.158922	0.428554	0.668248	0.91986
YGR186W	1813.35	0.0960385	0.164445	0.584016	0.55921	0.877101
YGR189C	2844.1	0.0260835	0.220032	0.118544	0.905636	0.977168
YGR190C	32.1607	0.0602713	0.505428	0.119248	0.905079	0.976852
YGR192C	110476	0.288168	0.199231	1.4464	0.148066	0.53106
YGR193C	1097.75	0.0585943	0.204387	0.286684	0.774354	0.941088
YGR194C	3298.16	0.419721	0.160172	2.62044	0.00878175	0.106636
YGR197C	1699.57	0.286688	0.167732	1.7092	0.087413	0.410071
YGR199W	1231.75	0.124997	0.167606	0.745783	0.455798	0.82504
YGR201C	7398.95	0.259971	0.191768	1.35565	0.175209	0.565728
YGR202C	834.038	0.129652	0.173024	0.74933	0.453658	0.824178
YGR204W	4843.72	0.107884	0.188609	0.571997	0.567324	0.879184
YGR206W	668.374	0.144192	0.208258	0.69237	0.488705	0.845085
YGR207C	1097.05	0.0982701	0.194108	0.506266	0.61267	0.899041
YGR209C	13748.9	0.0100143	0.195822	0.0511401	0.959214	0.995673
YGR212W	272.46	0.0652449	0.266915	0.244441	0.80689	0.947312
YGR213C	355.767	0.352385	0.214447	1.64322	0.100337	0.443393
YGR215W	693.699	0.0516662	0.180628	0.286038	0.774849	0.941088
YGR216C	417.933	0.0290368	0.189044	0.153598	0.877927	0.966976
tG(GCC)G2	0.938844	3.26098	3.14648	1.03639	0.30002	0.707177
YGR218W	1691.69	0.0500476	0.169897	0.294576	0.768318	0.940515
YGR219W	6.53015	0.21409	0.996771	0.214784	0.829936	0.955239
YGR220C	604.982	0.0181464	0.179394	0.101154	0.919429	0.983107
YGR221C	1416.16	0.261862	0.196809	1.33054	0.183342	0.576567
YGR222W	604.572	0.154425	0.178965	0.862879	0.388204	0.779848
YGR223C	1179.51	0.240213	0.168628	1.42452	0.154297	0.539723
YGR224W	377.878	0.37106	0.198368	1.87056	0.0614058	0.339755
YGR227W	391.59	0.271181	0.208368	1.30145	0.193103	0.590874
YGR231C	4038.74	0.2312	0.153036	1.51075	0.130851	0.500814
YGR232W	1421.82	0.166461	0.178815	0.930913	0.351898	0.750363
YGR233C	483.614	0.243717	0.189361	1.28705	0.198078	0.598284
YGR235C	1872.61	0.180499	0.170669	1.0576	0.29024	0.700128
YGR236C	5819.54	0.614713	0.151313	4.06253	4.85441e-05	0.00220885
YGR237C	977.97	0.304395	0.174596	1.74343	0.0812591	0.396386
YGR238C	572.266	0.0453238	0.206789	0.219178	0.826511	0.955179
YGR239C	1117.25	0.195506	0.168865	1.15776	0.246962	0.656763
YGR240C	2328.71	0.550598	0.243641	2.25987	0.0238291	0.19809
YGR240C-A	92.3159	0.63332	0.330746	1.91482	0.0555151	0.320872
YGR241C	1129.57	0.472559	0.187289	2.52316	0.0116306	0.12713
YGR242W	15.3288	0.368456	0.811466	0.454062	0.649784	0.914658
YGR243W	7227.07	0.212425	0.173742	1.22264	0.221464	0.62436
YGR244C	11342	0.0747216	0.15549	0.480558	0.630831	0.905973
YGR247W	1240.43	0.153945	0.202055	0.7619	0.44612	0.82077
YGR248W	8376.92	0.435436	0.177399	2.45456	0.0141057	0.143458
YGR249W	198.525	0.678433	0.261847	2.59096	0.00957092	0.111633
YGR250C	3263.56	0.0636696	0.178364	0.356965	0.721118	0.931182
YGR253C	3293.79	0.129873	0.161795	0.802703	0.422147	0.804376
YGR254W	42863.7	0.0500289	0.194047	0.257818	0.796547	0.943645
YGR255C	1876.43	0.177206	0.169443	1.04581	0.295648	0.703907
tT(UGU)G2	1.63325	1.14528	2.4622	0.465143	0.641829	0.909211
YGR256W	5622.68	0.608447	0.193293	3.1478	0.00164504	0.0327084
YGR257C	1674.17	0.279087	0.177313	1.57398	0.115493	0.471116
YGR258C	613.79	0.32475	0.179118	1.81305	0.0698241	0.364113
YGR263C	554.4	0.0928233	0.185331	0.500851	0.616476	0.900351
YGR266W	877.847	0.0658595	0.182781	0.36032	0.718608	0.929746
YGR267C	2604.5	0.0958918	0.156455	0.612905	0.539939	0.869776
YGR270W	1383.3	0.0261571	0.166685	0.156925	0.875304	0.966923
YGR273C	2.72532	1.09017	1.68659	0.646375	0.518037	0.860863
YGR277C	439.388	0.160738	0.201473	0.797814	0.424978	0.805422
YGR281W	2320.57	0.391543	0.164317	2.38285	0.0171792	0.161926
YGR283C	281.328	0.025651	0.231288	0.110905	0.911692	0.979827
YGR284C	2455.23	0.143706	0.154567	0.929731	0.35251	0.750678
YGR288W	631.837	0.162709	0.178346	0.912319	0.361601	0.760071
YGR289C	3018.85	0.192903	0.156085	1.23589	0.216501	0.620922
YGR290W	130.42	0.153198	0.265795	0.576378	0.56436	0.878784
YGR292W	504.101	0.500184	0.190484	2.62585	0.00864318	0.105329
YGR293C	10.355	0.0877977	0.8712	0.100778	0.919727	0.983107
YGR295C	3565.99	0.265632	0.158399	1.67698	0.0935461	0.426635
YGR296W	2.41651	1.0334	1.79419	0.575973	0.564633	0.878807
YLL067C	42.5949	0.614333	0.476638	1.28889	0.197438	0.597497
YLL066W-B	7.99613	1.1898	0.960925	1.23819	0.215647	0.620035
YLL066C	138.652	0.189109	0.311638	0.606823	0.543968	0.873432
YLL065W	0.36707	1.64007	4.481	0.366006	0.71436	0.929024
YLL063C	262.998	0.0526136	0.229787	0.228967	0.818894	0.952378
YLL060C	1135.87	0.122224	0.162787	0.750822	0.45276	0.824178
YLL056C	1061.82	0.206746	0.192637	1.07324	0.283164	0.694578
YLL053C	229.674	0.0806484	0.282465	0.285516	0.775249	0.941088
YLL052C	180.919	0.0298403	0.245149	0.121723	0.903118	0.976189
YLL051C	1503.51	0.524797	0.174836	3.00166	0.00268515	0.0476738
YLL050C	6715.8	0.155574	0.144381	1.07752	0.281247	0.692677
YLL049W	810.374	0.0616043	0.216967	0.283934	0.776461	0.941088
YLL048C	1899.23	0.196099	0.172291	1.13818	0.255044	0.666739
YLL046C	1.96477	0.502471	1.80944	0.277695	0.781247	0.941348
YLL044W	0.204703	1.65139	4.97391	0.332012	0.739881	0.934023
YLL043W	1964.25	0.134468	0.155684	0.863725	0.387739	0.779144
YLL040C	4165.44	0.382834	0.161643	2.36839	0.0178659	0.165444
YLL039C	12181.7	0.13787	0.160264	0.860272	0.389639	0.781008
YLL036C	446.392	0.0882946	0.195672	0.451239	0.651818	0.914658
YLL033W	135.626	0.157858	0.262947	0.60034	0.548279	0.874054
YLL031C	568.27	0.088949	0.204504	0.434949	0.663599	0.917993
YLL030C	0.153369	1.44055	4.98706	0.288858	0.77269	0.941088
YLL029W	5145.54	0.279872	0.151007	1.85337	0.0638287	0.346703
YLL028W	1269.83	0.867534	0.174425	4.97369	6.56898e-07	6.29142e-05
YLL027W	1776.9	0.388153	0.184124	2.10811	0.0350216	0.246529
YLL026W	31632.2	0.148641	0.150347	0.988654	0.322833	0.729032
tP(UGG)L	2.45672	0.857435	1.75754	0.487862	0.625647	0.905583
YLL025W	118.88	0.562322	0.278474	2.0193	0.043456	0.278249
YLL024C	11050.2	0.053245	0.166694	0.319418	0.74941	0.936257
YLL023C	3949.15	0.17529	0.200779	0.873052	0.382635	0.775943
YLL019C	1296.79	0.17562	0.234172	0.74996	0.453279	0.824178
YLL018C-A	2071.31	0.0668813	0.166529	0.40162	0.687963	0.925261
YLL018C	5089.62	0.12168	0.185988	0.654238	0.512959	0.85619
YLL016W	1025.38	0.0125141	0.1942	0.0644393	0.94862	0.994219
YLL015W	1651	0.372677	0.166472	2.23867	0.0251774	0.204548
YLL013C	487.277	0.0568218	0.187375	0.303252	0.761698	0.938664
YLL012W	388.18	0.419737	0.209742	2.00121	0.0453699	0.285134
YLL010C	746.283	0.328382	0.20071	1.6361	0.101819	0.44468
YLL007C	141.237	0.025187	0.277076	0.090903	0.92757	0.985067
YLL006W	414.738	0.156364	0.200841	0.778547	0.436247	0.814966
YLL005C	632.124	0.0965991	0.174975	0.552074	0.580898	0.88043
YLL002W	319.765	0.170558	0.206936	0.824207	0.409822	0.795034
YLL001W	1201.7	0.188686	0.163971	1.15072	0.249847	0.660046
YLR001C	816.916	0.0746005	0.182525	0.408713	0.68275	0.922636
YLR004C	298.816	0.467513	0.246761	1.8946	0.0581459	0.329219
YLR006C	504.935	0.123462	0.218567	0.564871	0.572161	0.879453
YLR007W	944.707	0.245427	0.169709	1.44616	0.148132	0.53106
YLR010C	635.838	0.0106756	0.189662	0.0562873	0.955113	0.994608
YLR011W	289.866	0.245627	0.209103	1.17467	0.240128	0.64848
YLR013W	6.43342	0.950621	1.16173	0.81828	0.413198	0.798223
YLR015W	277.662	0.157841	0.215799	0.731425	0.464519	0.827923
YLR016C	1247.17	0.0117337	0.207106	0.0566555	0.95482	0.994608
YLR019W	1632.15	0.144562	0.168976	0.855519	0.392264	0.782094
YLR024C	417.312	0.193378	0.204022	0.947827	0.343218	0.743608
YLR028C	6152.04	0.222687	0.148871	1.49584	0.134696	0.509416
YLR031W	197.901	0.237464	0.240857	0.985914	0.324175	0.729197
YLR034C	1931.04	0.386375	0.165868	2.32942	0.0198371	0.17587
YLR035C	557.267	0.156577	0.18659	0.839152	0.401384	0.788717
tA(UGC)L	1.40771	1.26362	2.21881	0.569506	0.569013	0.879184
YLR036C	451.59	0.236235	0.188103	1.25588	0.20916	0.612811
YLR037C	483.555	0.284037	0.201748	1.40788	0.159167	0.547185
YLR044C	15155.2	0.315798	0.206218	1.53138	0.125676	0.493098
YLR046C	965.914	0.178781	0.194774	0.917893	0.358675	0.756745
YLR047C	424.295	0.465504	0.241944	1.92402	0.0543523	0.316977
YLR049C	629.266	0.0411228	0.185451	0.221745	0.824513	0.95433
YLR053C	188.636	0.199867	0.285723	0.699515	0.48423	0.842512
YLR055C	1194.48	0.137471	0.176714	0.777928	0.436611	0.815174
YLR056W	5785	0.529133	0.173083	3.0571	0.00223489	0.0414094
YLR058C	4322.56	0.423524	0.173764	2.43735	0.0147953	0.147953
YLR059C	1141.14	0.067455	0.188224	0.358376	0.720062	0.930363
YLR060W	1213.85	0.0156244	0.204113	0.0765478	0.938983	0.989629
YLR064W	1202.92	0.317677	0.163642	1.94129	0.0522234	0.311235
YLR066W	792.005	0.0495839	0.184186	0.269205	0.787772	0.941799
YLR072W	1468.16	0.277431	0.17013	1.6307	0.102953	0.447336
YLR077W	886.912	0.0847621	0.175507	0.482957	0.629126	0.905583
YLR078C	1072.87	0.13285	0.16368	0.811644	0.416996	0.801689
YLR079W	2180.99	0.323119	0.168061	1.92263	0.0545268	0.317723
YLR080W	748.013	0.227032	0.176582	1.28571	0.198545	0.598284
YLR085C	838.575	0.0600796	0.171244	0.350842	0.725707	0.93209
YLR087C	870.94	0.433652	0.197776	2.19264	0.0283331	0.220153
YLR089C	2901.88	0.389955	0.185706	2.09985	0.0357422	0.249535
YLR090W	2264.69	0.268033	0.163402	1.64033	0.100936	0.443695
YLR092W	817.588	0.187614	0.197427	0.950298	0.341961	0.742918
YLR093C	2784.75	0.0609185	0.154186	0.395096	0.692772	0.927332
YLR094C	791.758	0.487025	0.221876	2.19504	0.028161	0.219101
YLR095C	739.614	0.164769	0.177841	0.926495	0.354189	0.752218
YLR097C	1201.32	0.0720157	0.169444	0.425012	0.670828	0.91986
YLR098C	573.865	0.267103	0.179867	1.485	0.137544	0.514466
YLR100W	2501.2	0.346803	0.159943	2.16829	0.0301363	0.227191
YLR102C	984.135	0.0780115	0.163534	0.477036	0.633337	0.906965
YLR106C	591.468	0.0873647	0.206128	0.423838	0.671684	0.91986
YLR107W	1999.75	0.540678	0.193268	2.79755	0.00514918	0.0749774
YLR108C	210.678	0.392025	0.230783	1.69867	0.0893809	0.414308
YLR109W	15037.9	0.523836	0.160786	3.25798	0.00112208	0.0242686
YLR113W	3487.7	0.0697912	0.150128	0.464879	0.642018	0.909211
tR(ACG)L	2.78716	2.05121	1.82212	1.12573	0.260281	0.673227
YLR115W	347.567	0.215004	0.214467	1.0025	0.3161	0.721873
YLR116W	657.8	0.402806	0.185636	2.16986	0.0300173	0.226609
YLR118C	1428.98	0.0296683	0.158782	0.186849	0.851779	0.963102
YLR120W-A	18.0681	0.887521	0.709295	1.25127	0.210835	0.612946
YLR124W	109.917	0.424085	0.286607	1.47967	0.138961	0.516074
YLR125W	134.663	0.320572	0.287543	1.11487	0.264908	0.676608
YLR126C	339.031	0.466814	0.210725	2.21528	0.0267409	0.21144
YLR127C	461.466	0.710062	0.190658	3.72427	0.000195879	0.00659394
YLR128W	451.179	0.0128564	0.195486	0.0657664	0.947564	0.994155
YLR131C	461.679	0.650783	0.197519	3.2948	0.000984932	0.022251
YLR133W	871.174	0.433257	0.204337	2.1203	0.0339805	0.243485
YLR136C	866.304	1.98836	0.230613	8.62208	6.5749e-18	5.58867e-15
YLR139C	170.505	0.202967	0.264488	0.767395	0.442847	0.818976
YLR142W	1948.16	0.997376	0.199701	4.99436	5.90326e-07	5.7896e-05
YLR143W	171.622	0.00693264	0.268868	0.0257846	0.979429	0.999974
YLR144C	831.189	0.330038	0.171191	1.92789	0.0538685	0.316338
YLR146W-A	189.554	0.146127	0.256212	0.570336	0.56845	0.879184
YLR147C	181.061	0.084055	0.270963	0.310208	0.756403	0.936257
YLR149C	2774.13	0.352307	0.176046	2.00122	0.0453689	0.285134
YLR151C	442.649	0.0660094	0.234675	0.281279	0.778496	0.941348
YLR152C	2896.14	0.577435	0.161031	3.58587	0.000335957	0.0101534
YLR153C	3818.99	0.399862	0.182425	2.19193	0.0283846	0.220153
ETS2-1	1.18772	0.0582602	2.43505	0.0239257	0.980912	0.999974
RDN37-1	0.521699	0.207382	3.69542	0.0561187	0.955247	0.994608
ITS1-2	1.86481	0.0716593	1.8955	0.0378051	0.969843	0.99769
YLR157C-B	6.37536	0.945652	1.13218	0.835246	0.403579	0.790023
YLR163C	1601.76	0.186824	0.156932	1.19048	0.233857	0.640188
YLR164W	2246.69	0.259463	0.196097	1.32314	0.185789	0.580591
YLR165C	607.755	0.183982	0.187354	0.981998	0.326101	0.729197
YLR168C	662.063	0.154554	0.17643	0.876006	0.381027	0.774815
YLR169W	214.015	0.510068	0.283082	1.80184	0.071571	0.371325
YLR170C	16.8148	0.292266	0.654844	0.446314	0.65537	0.914658
YLR171W	0.870723	1.00596	2.9137	0.345252	0.729905	0.933828
YLR173W	1175.17	0.138569	0.161987	0.855432	0.392312	0.782094
YLR174W	9462.82	0.0244271	0.1497	0.163173	0.870382	0.966923
YLR176C	305.291	0.263344	0.203462	1.29431	0.195557	0.593654
YLR177W	5675.26	0.204492	0.160303	1.27566	0.202076	0.604405
YLR178C	19604.7	0.34775	0.174851	1.98884	0.0467192	0.290659
YLR180W	1765.03	0.515384	0.187127	2.7542	0.00588361	0.0833512
YLR187W	137.407	0.289056	0.286955	1.00732	0.31378	0.721507
YLR188W	972.94	0.171662	0.21445	0.800475	0.423435	0.805163
YLR189C	1048.34	0.217294	0.176406	1.23179	0.218029	0.622329
YLR190W	631.97	0.168011	0.182902	0.918586	0.358312	0.756214
YLR193C	1714.79	0.115803	0.159538	0.725866	0.467921	0.829804
YLR199C	499.146	0.212589	0.197931	1.07406	0.282798	0.694484
YLR201C	1476.18	0.310683	0.165013	1.88278	0.05973	0.333742
YLR202C	38.4243	0.211311	0.433954	0.486943	0.626299	0.905583
YLR203C	3311.74	0.253754	0.176448	1.43813	0.150398	0.533381
YLR205C	351.781	1.03782	0.207127	5.01054	5.42781e-07	5.67832e-05
YLR206W	1560.3	0.180765	0.181841	0.994081	0.320183	0.727327
YLR207W	1089.05	0.203198	0.186668	1.08855	0.27635	0.687841
YLR209C	1952.95	0.142785	0.230166	0.620356	0.535023	0.869283
YLR214W	2922.71	0.181354	0.158987	1.14069	0.253999	0.6658
YLR216C	5302.73	0.0431156	0.166306	0.259255	0.795439	0.943153
YLR217W	3.6136	2.21751	1.56735	1.41482	0.157123	0.544749
YLR218C	786.023	0.319109	0.193869	1.646	0.0997638	0.44195
YLR219W	1184.54	0.607314	0.224276	2.70788	0.00677139	0.0913601
YLR220W	2820.52	0.103736	0.174059	0.595984	0.551186	0.875307
YLR224W	840.295	0.17442	0.177235	0.984119	0.325057	0.729197
YLR225C	593.287	0.266552	0.230363	1.1571	0.247233	0.657221
YLR228C	948.181	0.248869	0.191231	1.3014	0.193121	0.590874
YLR229C	1532.7	0.095172	0.174017	0.546912	0.584439	0.882693
YLR230W	389.044	0.0431598	0.200934	0.214796	0.829926	0.955239
tI(UAU)L	3.22689	0.930899	1.53897	0.604884	0.545256	0.873836
YLR231C	1594.7	0.0946101	0.195384	0.484226	0.628226	0.905583
YLR233C	362.265	0.0165261	0.206228	0.080135	0.93613	0.987847
YLR234W	268.169	0.106998	0.229212	0.466807	0.640638	0.908987
YLR235C	2.9294	1.80529	1.56211	1.15568	0.247812	0.658251
YLR236C	44.2726	0.0637248	0.456107	0.139715	0.888885	0.970212
YLR239C	772.28	0.0430707	0.170859	0.252083	0.800977	0.945269
YLR240W	710.33	0.158238	0.176413	0.896973	0.369733	0.765326
YLR241W	2079.43	0.116788	0.168722	0.692194	0.488816	0.845085
YLR242C	243.325	0.20477	0.22132	0.92522	0.354851	0.752648
YLR244C	1485.24	0.129565	0.179264	0.722764	0.469825	0.831106
YLR245C	365.772	0.19688	0.220627	0.892363	0.372198	0.766366
YLR246W	799.582	0.0394935	0.177375	0.222655	0.823804	0.953968
tL(CAA)L	17.5929	0.315592	0.640678	0.492591	0.622302	0.904586
YLR248W	3957.36	0.215993	0.153933	1.40316	0.160568	0.550125
YLR250W	2572.83	0.211873	0.154034	1.37549	0.168978	0.560433
YLR251W	1862.03	0.0328566	0.186074	0.176578	0.85984	0.966003
YLR252W	1060.54	0.189413	0.21422	0.884197	0.37659	0.770169
YLR253W	925.135	0.418796	0.178573	2.34523	0.0190153	0.173082
YLR254C	737.197	0.0258641	0.198616	0.130222	0.896391	0.97465
YLR255C	24.1619	0.432947	0.570622	0.758729	0.448015	0.820938
YLR256W	2016.39	0.527954	0.185636	2.84402	0.00445477	0.0673166
YLR256W-A	165.688	0.397963	0.250789	1.58684	0.112549	0.46553
tA(AGC)L	1.71308	0.901995	2.43347	0.370662	0.71089	0.929024
YLR258W	15451.9	0.374383	0.159733	2.34381	0.0190881	0.173082
YLR259C	29516	0.250439	0.175674	1.42559	0.153988	0.539194
YLR260W	409.695	0.0163158	0.201838	0.0808364	0.935572	0.987669
YLR266C	843.433	0.259648	0.175649	1.47822	0.139349	0.516389
YLR267W	1467.56	0.678574	0.180887	3.75136	0.000175876	0.00598078
YLR268W	907.177	0.0660963	0.176429	0.374634	0.707933	0.929024
YLR270W	2097.69	0.102906	0.158495	0.649273	0.516162	0.858586
tV(AAC)L	17.9071	0.113606	0.631227	0.179976	0.857171	0.965091
YLR275W	196.553	0.294968	0.252431	1.16851	0.242602	0.651282
YLR277C	386.206	0.109457	0.203763	0.537181	0.591143	0.887759
YLR278C	1049.41	0.193771	0.163308	1.18654	0.235409	0.642367
YLR281C	15.3307	0.494047	0.718757	0.687363	0.491854	0.845893
YLR283W	387.64	0.0570464	0.193461	0.294873	0.768091	0.940515
YLR285C-A	84.3985	0.302402	0.339202	0.89151	0.372656	0.766734
YLR286C	7455.78	0.0648426	0.193751	0.334669	0.737875	0.933908
YLR288C	692.101	0.0293215	0.180974	0.16202	0.87129	0.966923
YLR289W	302.746	0.113037	0.235915	0.479141	0.631838	0.906243
YLR290C	1144.52	0.134564	0.168412	0.799016	0.424281	0.805163
YLR292C	423.932	0.0107209	0.190357	0.0563198	0.955087	0.994608
YLR297W	1169.5	0.382714	0.171739	2.22846	0.0258495	0.20704
YLR299W	2589.55	0.378382	0.162878	2.3231	0.0201738	0.178158
tI(AAU)L1	0.611343	2.33469	3.41771	0.683116	0.494534	0.846428
YLR304C	17197.2	0.3899	0.208074	1.87385	0.0609511	0.337789
YLR305C	1082.11	0.0630548	0.163346	0.386019	0.699482	0.928606
YLR306W	310.51	0.418991	0.226525	1.84965	0.0643641	0.348191
YLR311C	209.025	0.396519	0.248983	1.59255	0.111261	0.461061
YLR312C	1422.36	0.0590681	0.175057	0.337422	0.735799	0.933835
YLR320W	279.163	0.0197633	0.217923	0.0906893	0.927739	0.985067
YLR323C	243.926	0.134673	0.223652	0.602154	0.547072	0.874054
YLR324W	1336.06	0.381047	0.173384	2.1977	0.0279701	0.218504
YLR326W	547.273	0.542782	0.189685	2.86148	0.00421665	0.0648716
YLR328W	650.49	0.138524	0.200264	0.691708	0.489121	0.845085
YLR329W	44.3245	0.0161247	0.439157	0.0367175	0.97071	0.998009
YLR330W	2269.65	0.235386	0.16292	1.4448	0.148515	0.531651
YLR331C	4.5696	1.36558	1.39668	0.977733	0.328206	0.730302
YLR332W	704.943	0.366054	0.192953	1.89711	0.057813	0.328154
snR61	52.4577	0.164022	0.390755	0.419757	0.674663	0.920804
snR57	226.574	0.0645083	0.242213	0.266329	0.789986	0.941799
YLR337C	1515.59	0.453922	0.186582	2.43282	0.0149816	0.14894
YLR342W	3206.62	0.0807494	0.18735	0.431009	0.666462	0.918833
YLR342W-A	158.399	0.348166	0.290188	1.1998	0.230219	0.63609
YLR343W	270.503	0.128078	0.230488	0.555684	0.578427	0.879934
YLR345W	2868.58	0.229448	0.182214	1.25922	0.20795	0.612679
YLR346C	1013.9	0.445189	0.185914	2.3946	0.0166387	0.159454
YLR347C	1274.81	0.0517693	0.173137	0.299008	0.764934	0.939724
YLR351C	2272.5	0.129543	0.16731	0.774269	0.438772	0.81584
YLR352W	427.56	0.373252	0.215411	1.73274	0.083141	0.399829
YLR353W	634.723	0.119689	0.182005	0.657616	0.510785	0.855942
YLR354C	4257.03	0.178201	0.171044	1.04184	0.297485	0.705092
YLR356W	2972.88	0.203997	0.179828	1.1344	0.256627	0.668351
YLR358C	22.7769	0.698637	0.567012	1.23214	0.217898	0.622303
YLR360W	813.745	0.179421	0.180679	0.99304	0.32069	0.727327
YLR361C	566.417	0.0536335	0.202054	0.265442	0.790669	0.941799
YLR361C-A	1058.04	0.128778	0.191378	0.672899	0.501012	0.850009
YLR366W	3.21935	1.53853	1.52565	1.00845	0.31324	0.72138
YLR368W	683.464	0.334261	0.173725	1.92408	0.0543439	0.316977
YLR369W	363.388	0.116183	0.200728	0.578809	0.562718	0.878039
YLR370C	1624.92	0.0597253	0.222727	0.268154	0.788581	0.941799
YLR371W	785.103	0.0933209	0.174835	0.533765	0.593504	0.888723
YLR378C	3130.31	0.00756919	0.198459	0.0381398	0.969576	0.99769
YLR380W	530.522	0.342376	0.211016	1.62251	0.104694	0.451604
YLR381W	395.351	0.0829193	0.226286	0.366436	0.71404	0.929024
YLR382C	705.639	0.183296	0.189014	0.969747	0.332173	0.734431
YLR386W	593.073	0.303473	0.199403	1.52191	0.128032	0.494949
YLR387C	1025.34	0.0220842	0.181202	0.121876	0.902997	0.976189
YLR390W	820.872	0.0477821	0.214745	0.222506	0.82392	0.953968
YLR390W-A	5703.75	0.154835	0.192998	0.802262	0.422401	0.804376
YLR393W	142.59	0.0674323	0.290931	0.231781	0.816708	0.95145
YLR394W	382.161	0.103811	0.205834	0.504344	0.61402	0.899069
YLR396C	291.631	0.0687296	0.219289	0.31342	0.753962	0.936257
YLR398C	671.326	0.115675	0.174606	0.662488	0.507658	0.853823
YLR402W	71.622	0.0622971	0.352916	0.176521	0.859884	0.966003
YLR403W	578.094	0.121056	0.191861	0.630958	0.528068	0.866293
YLR407W	442.657	0.0391525	0.21344	0.183436	0.854456	0.963568
YLR410W	1218.24	0.318195	0.170744	1.86358	0.0623802	0.34347
YLR417W	1205.8	0.0594589	0.177307	0.335345	0.737365	0.933908
tL(UAA)L	3.30461	0.370459	1.70369	0.217445	0.827862	0.955239
YLR420W	869.257	0.15144	0.17847	0.848546	0.396134	0.785089
YLR421C	2632.28	0.155822	0.161204	0.966614	0.333737	0.735046
YLR422W	965.17	0.123208	0.17694	0.696326	0.486225	0.844097
tN(GUU)L	0.409407	2.68725	4.57131	0.58785	0.556633	0.876756
YLR425W	321.603	0.120429	0.200933	0.59935	0.548939	0.874129
YLR426W	515.38	0.0752299	0.222597	0.337965	0.735389	0.933828
YLR427W	572.272	0.0680308	0.204969	0.331908	0.739959	0.934023
YLR429W	1518.42	0.266101	0.19391	1.37229	0.169972	0.560528
YLR430W	628.242	0.371207	0.211826	1.75241	0.0797026	0.393022
YLR433C	606.004	0.0526583	0.178426	0.295126	0.767898	0.940515
YLR436C	583.627	0.149887	0.188589	0.794782	0.426741	0.806631
YLR438W	1901.23	0.170507	0.214846	0.793625	0.427414	0.807337
YLR439W	935.793	0.169559	0.199055	0.851819	0.394315	0.78333
YLR440C	609.111	0.306648	0.191581	1.60062	0.109461	0.458334
YLR445W	18.5233	0.184465	0.633961	0.290972	0.771073	0.941088
YLR446W	485.128	0.245651	0.188851	1.30077	0.193338	0.590874
YLR450W	1548.33	0.341011	0.161712	2.10875	0.034966	0.246529
YLR454W	1690.45	0.0645836	0.186005	0.347214	0.728431	0.933006
YLR461W	10.096	0.0350957	0.813575	0.0431377	0.965592	0.997556
YLR466W	169.303	0.10374	0.279678	0.370926	0.710693	0.929024
YLR466C-B	209.521	0.07087	0.304014	0.233115	0.815672	0.950895
YPL281C	11.2506	0.328357	0.925786	0.354679	0.72283	0.931951
YPL280W	208.678	0.40224	0.227227	1.77021	0.0766915	0.386012
YPL278C	170.597	0.291833	0.257923	1.13147	0.257855	0.669925
YPL277C	396.125	0.312698	0.233586	1.33869	0.180673	0.574637
YPL274W	1072.12	0.287665	0.185685	1.54921	0.121331	0.486469
YPL272C	397.868	0.353833	0.218226	1.6214	0.104932	0.451604
YPL270W	2049.15	0.189865	0.159792	1.1882	0.234754	0.641094
YPL269W	266.608	0.0319221	0.217608	0.146695	0.883373	0.968457
YPL265W	4030.65	0.297151	0.184416	1.61131	0.107113	0.456942
YPL262W	12049.9	0.391653	0.163731	2.39204	0.0167548	0.159793
YPL259C	960.138	0.0218722	0.190967	0.114534	0.908815	0.978613
YPL258C	592.101	0.152977	0.187742	0.814825	0.415173	0.799992
tW(CCA)P	45.796	0.495864	0.435469	1.13869	0.254833	0.666739
YPL257W-B	3.05189	0.499899	1.46343	0.341594	0.732657	0.933828
YPL257W	361.288	0.241895	0.201275	1.20181	0.229436	0.635764
YPL256C	392.526	0.185208	0.207049	0.894512	0.371048	0.765976
YPL252C	286.054	0.0375466	0.234562	0.160071	0.872825	0.966923
YPL249C	602.016	0.208788	0.180049	1.15962	0.246205	0.655787
YPL248C	882.409	0.296755	0.169281	1.75303	0.0795973	0.392788
YPL247C	5684.76	0.214488	0.178261	1.20322	0.22889	0.635234
YPL242C	763.904	0.15484	0.172729	0.896429	0.370024	0.765489
YPL240C	24226.5	0.124797	0.143099	0.8721	0.383154	0.776301
YPL237W	1090.88	0.0675122	0.163566	0.412752	0.679789	0.92177
YPL236C	731.089	0.0911257	0.192636	0.473045	0.636181	0.907618
YPL234C	5428.13	0.181216	0.151196	1.19855	0.230703	0.63609
YPL232W	3988.24	0.100908	0.15916	0.634002	0.52608	0.865975
YPL230W	3842.12	0.675428	0.169139	3.99332	6.51547e-05	0.00282199
YPL229W	370.863	0.142435	0.221708	0.642445	0.520584	0.863405
YPL224C	1624.74	0.242604	0.159597	1.52011	0.128484	0.495016
YPL223C	10279.4	0.481909	0.185338	2.60016	0.00931817	0.109815
YPL222W	4271.85	0.448989	0.162629	2.76081	0.00576585	0.0823693
YPL219W	334.804	0.0179592	0.215416	0.0833699	0.933557	0.986816
YPL218W	6436.99	0.0964834	0.18836	0.51223	0.60849	0.895928
YPL215W	935.742	0.0763903	0.164797	0.463542	0.642976	0.909837
YPL214C	1210.93	0.111223	0.161532	0.688552	0.491105	0.845893
YPL208W	412.183	0.0124351	0.196077	0.0634195	0.949432	0.994323
YPL206C	2988.71	0.223523	0.155805	1.43463	0.151392	0.535525
YPL205C	52.8617	0.33712	0.494542	0.681681	0.495441	0.84693
YPL204W	1151.6	0.0715947	0.177468	0.403423	0.686637	0.92457
YPL203W	3687.36	0.487551	0.160646	3.03494	0.00240581	0.0440957
YPL202C	307.735	0.158855	0.234253	0.678132	0.497688	0.84816
YPL199C	906.256	0.0107184	0.173504	0.0617762	0.950741	0.994381
snR59	10.5788	0.370727	0.842734	0.439909	0.660003	0.91632
YPL196W	3756.22	0.326856	0.166848	1.959	0.0501127	0.303173
YPL191C	269.522	0.137456	0.24452	0.562146	0.574016	0.87952
YPL189C-A	1579.14	0.0447432	0.191179	0.234038	0.814955	0.950704
YPL189W	75.8963	0.0289774	0.32689	0.0886457	0.929363	0.985423
YPL186C	1860.74	0.382774	0.16771	2.28236	0.0224681	0.191634
YPL184C	1143.23	0.293922	0.17321	1.69691	0.0897128	0.414841
YPL183W-A	1002.5	0.0824862	0.162099	0.508864	0.610848	0.897723
YPL179W	1475.32	0.191546	0.212443	0.901633	0.367252	0.763289
tE(UUC)P	0.358072	2.51006	4.40714	0.569543	0.568988	0.879184
YPL178W	1201.98	0.145843	0.172582	0.845066	0.398074	0.785749
YPL177C	1978.26	0.607198	0.184542	3.2903	0.0010008	0.0224603
YPL176C	944.652	0.267366	0.172963	1.5458	0.122153	0.487753
YPL173W	833.793	0.0129244	0.192812	0.067031	0.946557	0.994155
YPL172C	398.499	0.109063	0.207447	0.525739	0.59907	0.889837
YPL171C	732.793	0.645606	0.199447	3.23698	0.00120803	0.0252758
YPL170W	1930.79	0.319885	0.194704	1.64293	0.100397	0.443393
YPL169C	593.519	0.00819205	0.215224	0.0380629	0.969638	0.99769
YPL168W	503.565	0.104135	0.206185	0.505056	0.61352	0.899069
YPL167C	443.674	0.0677532	0.213546	0.317277	0.751033	0.936257
YPL166W	309.523	0.130275	0.259338	0.502335	0.615432	0.899986
YPL165C	1141.17	0.258969	0.171647	1.50873	0.131369	0.502141
YPL159C	959.148	0.21573	0.189697	1.13723	0.255442	0.666908
YPL158C	357.055	0.183753	0.220011	0.8352	0.403605	0.790023
YPL155C	554.701	0.407052	0.190069	2.1416	0.0322254	0.234886
YPL154C	20746.5	0.13303	0.151073	0.880566	0.378553	0.772093
YPL153C	140.267	0.516611	0.293774	1.75853	0.078657	0.390985
YPL152W	735.677	0.611888	0.172434	3.54854	0.000387367	0.0114401
YPL151C	864.928	0.274909	0.169336	1.62345	0.104494	0.451426
YPL150W	796.089	0.118813	0.173614	0.684353	0.493752	0.846428
YPL147W	1480.34	0.0811231	0.184388	0.439958	0.659968	0.91632
YPL145C	1062.35	0.336309	0.209019	1.60899	0.107619	0.457178
YPL140C	912.797	0.179497	0.167105	1.07415	0.282754	0.694484
YPL139C	516.51	0.0415545	0.209135	0.198697	0.8425	0.961788
YPL138C	754.938	0.109768	0.170177	0.645025	0.518911	0.861553
YPL137C	478.544	0.363273	0.274832	1.3218	0.186235	0.581182
YPL135W	4436.78	0.462168	0.179531	2.5743	0.0100442	0.115178
YPL133C	1306.31	0.25822	0.166077	1.55482	0.119989	0.483655
YPL132W	812.414	0.2462	0.167492	1.46992	0.141584	0.520412
YPL130W	41.6668	0.963121	0.47546	2.02566	0.0427996	0.275887
YPL129W	971.411	0.0714126	0.167392	0.426618	0.669658	0.91986
YPL127C	1938.22	0.0572627	0.16907	0.338692	0.734841	0.933828
YPL124W	107.717	0.299193	0.289552	1.0333	0.301465	0.70835
YPL123C	1842.6	0.170088	0.166272	1.02295	0.30633	0.712661
YPL122C	242.169	0.0472212	0.2521	0.187311	0.851417	0.963102
YPL121C	4.33556	1.3296	1.32263	1.00527	0.314767	0.721507
YPL120W	241.011	0.044241	0.249795	0.17711	0.859422	0.965976
YPL119C-A	295.925	0.598424	0.216165	2.76837	0.00563373	0.0811639
YPL119C	1078.87	0.539696	0.190977	2.82597	0.00471376	0.0699859
YPL118W	1793.58	0.078165	0.169565	0.460974	0.644817	0.910267
YPL113C	436.345	0.191996	0.193417	0.992656	0.320878	0.727327
YPL110C	362.378	0.374121	0.205122	1.8239	0.0681672	0.35961
YPL109C	922.85	0.121537	0.174766	0.695432	0.486785	0.844423
YPL107W	650.673	0.0647665	0.190335	0.340277	0.733648	0.933828
YPL106C	5552.64	0.367902	0.188001	1.95691	0.0503576	0.304301
YPL104W	690.197	0.293258	0.179732	1.63164	0.102756	0.446764
YPL103C	730.747	0.232922	0.172878	1.34732	0.177879	0.56954
YPL101W	495.462	0.0702737	0.188812	0.372189	0.709752	0.929024
YPL100W	772.485	0.27954	0.182307	1.53334	0.125191	0.493098
YPL099C	680.947	0.0402341	0.186453	0.215787	0.829154	0.955239
YPL097W	649.223	0.0313111	0.1782	0.175708	0.860523	0.966051
YPL096W	472.381	0.249566	0.1898	1.31489	0.188547	0.584642
YPL095C	2944.89	0.383085	0.199038	1.92468	0.0542696	0.316977
YPL094C	1700.73	0.10269	0.16021	0.640968	0.521543	0.864066
YPL092W	1597.11	0.0669224	0.161449	0.41451	0.678501	0.92177
YPL091W	3901.69	0.216574	0.150139	1.44249	0.149165	0.532172
YPL089C	502.779	0.170308	0.189501	0.898717	0.368803	0.765006
YPL088W	975.723	0.282262	0.173666	1.62531	0.104096	0.450863
YPL087W	7090.39	0.242235	0.166394	1.45579	0.145451	0.525818
YPL085W	434.368	0.302611	0.193468	1.56414	0.117785	0.47675
YPL083C	258.781	0.00974752	0.223482	0.0436166	0.96521	0.997556
YPL078C	14012.9	0.0830476	0.151945	0.546563	0.584679	0.88273
YPL076W	310.649	0.144139	0.231692	0.622115	0.533866	0.869283
YPL075W	397.115	0.26766	0.213126	1.25588	0.209159	0.612811
YPL074W	876.234	0.0494232	0.175294	0.281944	0.777986	0.941348
YPL073C	3.07615	0.865367	1.48393	0.583159	0.559786	0.877287
YPL071C	369.111	0.31195	0.197524	1.5793	0.114268	0.469087
YPL066W	705.745	0.0997629	0.197607	0.504854	0.613661	0.899069
YPL063W	1848.27	0.0960616	0.153648	0.625207	0.531835	0.86764
YPL060W	390.456	0.0122723	0.216565	0.0566682	0.95481	0.994608
YPL060C-A	10.5524	0.17267	0.785071	0.219942	0.825917	0.954655
YPL058C	523.341	0.432552	0.227774	1.89904	0.0575591	0.327259
YPL057C	2772.98	0.202623	0.234018	0.865844	0.386576	0.778198
YPL055C	1870.19	0.0243815	0.159786	0.152589	0.878723	0.966976
YPL054W	1034.74	0.496287	0.187368	2.64873	0.00807952	0.101549
YPL053C	993.19	0.0550785	0.167904	0.328035	0.742885	0.934274
YPL052W	326.214	0.252533	0.215408	1.17235	0.241056	0.648667
YPL051W	213.397	0.200331	0.240272	0.833769	0.404411	0.790424
YPL049C	2564.6	0.178001	0.163759	1.08697	0.277052	0.688265
YPL046C	340.26	0.041477	0.214638	0.193242	0.84677	0.962721
YPL042C	646.838	0.214886	0.196658	1.09269	0.274529	0.686743
YPL036W	1846.69	0.421441	0.251214	1.67762	0.0934212	0.426352
YPL032C	327.745	0.0780078	0.230377	0.33861	0.734904	0.933828
YPL031C	3162.89	0.360147	0.182448	1.97396	0.0483858	0.295353
YPL029W	244.357	0.039402	0.240908	0.163556	0.870081	0.966923
YPL026C	809.927	0.201347	0.2517	0.799947	0.423741	0.805163
YPL023C	2043.86	0.421316	0.156226	2.69683	0.0070002	0.093336
YPL022W	1086.64	0.0263734	0.167477	0.157475	0.874871	0.966923
YPL019C	807.697	0.171046	0.18641	0.91758	0.358839	0.756856
YPL018W	682.9	0.0964737	0.223683	0.431297	0.666253	0.918833
YPL017C	1339.73	0.168232	0.173982	0.966945	0.333571	0.735046
YPL016W	285.579	0.0398866	0.211473	0.188613	0.850396	0.963102
YPL015C	4132.06	0.324408	0.173684	1.86781	0.0617891	0.341044
YPL014W	471.381	0.511606	0.21249	2.40766	0.016055	0.155894
YPL013C	2551.11	0.178269	0.181009	0.984866	0.32469	0.729197
YPL010W	1656.87	0.03765	0.19677	0.19134	0.848259	0.962803
YPL006W	2306.6	0.448371	0.157642	2.84424	0.00445178	0.0673166
YPL005W	408.074	0.17202	0.193693	0.888108	0.374483	0.76817
YPL004C	16361.2	0.469131	0.175699	2.67008	0.00758323	0.0979961
YPL003W	1662.69	0.363653	0.165982	2.19092	0.0284575	0.220153
YPL002C	632.948	0.149358	0.185951	0.80321	0.421854	0.804376
YPR001W	3222.57	0.274114	0.152906	1.79269	0.0730221	0.375219
YPR002W	5052.87	0.293476	0.158807	1.84801	0.0646011	0.348641
tF(GAA)P1	5.21091	0.161376	1.22381	0.131864	0.895092	0.974185
YPR002C-A	147.121	0.151847	0.265872	0.571128	0.567913	0.879184
YPR003C	814.072	0.194477	0.17572	1.10675	0.268403	0.680037
YPR004C	3399.65	0.0272435	0.171871	0.158511	0.874054	0.966923
YPR005C	545.416	0.530351	0.184772	2.87029	0.00410091	0.0641114
YPR006C	3065.38	0.0262766	0.171235	0.153454	0.878041	0.966976
tG(GCC)P1	4.71939	0.1988	1.1855	0.167693	0.866825	0.966923
YPR008W	855.815	0.161777	0.189558	0.853445	0.393413	0.78249
tK(CUU)P	3.09356	0.814977	1.71867	0.47419	0.635364	0.907618
YPR011C	3316.8	0.192584	0.181338	1.06202	0.288228	0.699483
YPR012W	186.597	0.23584	0.248634	0.948542	0.342854	0.743433
YPR013C	673.393	0.367163	0.180026	2.0395	0.0413997	0.270845
YPR014C	176.772	0.135454	0.281994	0.480343	0.630983	0.905973
YPR015C	845.653	0.270559	0.20187	1.34026	0.18016	0.574349
YPR016W-A	49.5943	0.299886	0.427576	0.701364	0.483076	0.842286
YPR019W	833.359	0.183325	0.173055	1.05934	0.289443	0.700128
YPR022C	602.418	0.148206	0.186077	0.796475	0.425756	0.805577
YPR023C	4725.41	0.253793	0.184327	1.37687	0.168554	0.560433
YPR024W	2687.48	0.0470996	0.174848	0.269375	0.787641	0.941799
YPR026W	1649.55	0.498156	0.195591	2.54692	0.0108677	0.121653
YPR027C	1282.29	0.377827	0.177594	2.12747	0.0333809	0.240711
tF(GAA)P2	1.01635	0.59366	2.41607	0.245714	0.805904	0.947303
YPR028W	17300.1	0.175319	0.184563	0.949913	0.342156	0.743093
YPR030W	3753.66	0.133547	0.207031	0.645057	0.51889	0.861553
YPR034W	965.95	0.0160232	0.16851	0.0950874	0.924245	0.984037
YPR039W	1.20037	1.58533	3.11786	0.508466	0.611127	0.897939
YPR040W	498.127	0.26137	0.186722	1.39978	0.161578	0.551576
YPR042C	607.826	0.346679	0.219039	1.58273	0.113484	0.466841
YPR045C	549.686	0.0652363	0.193678	0.336829	0.736246	0.933869
YPR047W	566.741	0.316157	0.180725	1.74938	0.0802246	0.394167
YPR049C	412.466	0.236007	0.19429	1.21471	0.224475	0.627644
YPR053C	116.416	0.0783704	0.345637	0.226742	0.820625	0.952496
YPR054W	405.35	0.367963	0.21576	1.70542	0.0881157	0.410402
YPR061C	540.84	0.412102	0.185034	2.22717	0.0259359	0.207243
YPR062W	3755.9	0.0203186	0.166041	0.122371	0.902605	0.976189
YPR063C	2749.28	0.0515442	0.184556	0.279287	0.780025	0.941348
YPR065W	552.997	0.233953	0.206412	1.13343	0.257034	0.668572
YPR067W	963	0.110614	0.166858	0.662921	0.507381	0.853823
YPR068C	218.177	0.074136	0.230251	0.321979	0.747468	0.936257
YPR071W	249.463	0.0964241	0.248198	0.388496	0.697649	0.928374
YPR074W-A	3.4421	1.8109	1.58355	1.14357	0.252801	0.664854
YPR075C	3183.79	0.147958	0.187411	0.789488	0.429827	0.809422
YPR078C	129.039	0.512898	0.2994	1.71308	0.0866969	0.409118
YPR079W	717.203	0.121595	0.173613	0.700383	0.483688	0.842512
YPR081C	658.446	0.176692	0.181295	0.974606	0.329756	0.732295
YPR082C	962.254	0.18396	0.175205	1.04997	0.293733	0.702501
YPR083W	505.918	0.0368444	0.215062	0.17132	0.863972	0.966166
YPR084W	324.551	0.457594	0.225027	2.03351	0.042001	0.27293
YPR086W	1305.15	0.106717	0.164886	0.647213	0.517494	0.860484
YPR088C	1330.22	0.116628	0.170517	0.683967	0.493996	0.846428
YPR089W	440.653	0.0563442	0.18979	0.296877	0.76656	0.940116
YPR091C	741.556	0.296911	0.200281	1.48247	0.138214	0.515616
snR51	148.349	0.302967	0.285185	1.06235	0.288076	0.699362
snR70	331.384	0.31602	0.220494	1.43323	0.151791	0.535639
snR41	279.157	0.170606	0.224612	0.759561	0.447517	0.82077
YPR093C	1255.39	0.292974	0.166934	1.75503	0.0792549	0.391951
YPR094W	322.283	0.336308	0.224342	1.49909	0.133851	0.507352
YPR095C	440.14	0.106206	0.199927	0.531224	0.595264	0.889039
YPR096C	4.49904	0.528871	1.1822	0.447361	0.654615	0.914658
YPR097W	426.788	0.03406	0.199918	0.17037	0.864719	0.966166
YPR098C	3001	0.172518	0.178603	0.965929	0.33408	0.735046
YPR099C	0.804916	2.50535	2.9517	0.848783	0.396002	0.785089
YPR100W	336.871	0.0946318	0.200988	0.470832	0.63776	0.907654
YPR101W	738.875	0.683018	0.194341	3.51453	0.000440539	0.0125342
YPR103W	3746.43	0.0164832	0.164082	0.100457	0.919982	0.983107
YPR106W	388.316	0.272903	0.203328	1.34219	0.179536	0.572896
YPR107C	462.544	0.247561	0.187035	1.32361	0.185633	0.580591
YPR108W	2347.72	0.0755307	0.167833	0.450034	0.652686	0.914658
YPR108W-A	10.4649	0.918538	0.882977	1.04027	0.298213	0.705497
YPR109W	1228.81	0.231518	0.167781	1.37988	0.167623	0.559567
YPR114W	1560.62	0.215376	0.174048	1.23746	0.215918	0.620035
YPR115W	2034.37	0.0761931	0.171546	0.444156	0.65693	0.914658
YPR117W	1112.9	0.269587	0.190872	1.4124	0.157833	0.544749
tK(UUU)P	6.35284	0.781066	1.12933	0.69162	0.489176	0.845085
YPR120C	423.591	0.0505887	0.194201	0.260497	0.794481	0.942675
YPR122W	682.532	0.129975	0.175175	0.741971	0.458105	0.82526
YPR123C	67.0832	0.108218	0.353782	0.305889	0.759689	0.937479
YPR124W	6692.08	0.421944	0.159994	2.63725	0.00835811	0.103714
YPR127W	2930.69	0.222855	0.176168	1.26501	0.205868	0.609182
YPR130C	13.3894	0.593287	0.778388	0.762199	0.445941	0.82077
YPR135W	536.042	0.269587	0.188865	1.4274	0.153464	0.53847
YPR136C	0.77371	2.34229	3.16886	0.739157	0.459811	0.825295
YPR137C-B	3.38305	1.24067	1.51539	0.818716	0.412949	0.797968
YPR140W	1453.1	0.214578	0.159726	1.34341	0.179138	0.572164
tI(AAU)P1	0.346942	1.64237	4.57111	0.359294	0.719375	0.930279
YPR147C	1114.71	0.0729054	0.183674	0.396929	0.69142	0.926786
YPR149W	7873.28	0.378867	0.236095	1.60472	0.108555	0.457639
YPR150W	34.5783	0.317032	0.472741	0.670626	0.502459	0.850052
YPR151C	194.624	0.196958	0.240202	0.819967	0.412235	0.797269
YPR153W	138.134	0.200567	0.280252	0.715667	0.474197	0.835373
YPR155C	1649.55	0.160089	0.163057	0.981793	0.326202	0.729197
YPR156C	1282.86	0.72899	0.188686	3.86351	0.000111771	0.00424604
YPR157W	139.924	0.0994839	0.278901	0.3567	0.721317	0.931226
YPR159C-A	18.5501	0.621992	0.68418	0.909105	0.363295	0.760359
YPR160W	21473.4	0.284814	0.161901	1.75918	0.0785465	0.390721
YPR162C	450.688	0.0911176	0.19469	0.468015	0.639774	0.908987
YPR165W	7175.38	0.0785185	0.144584	0.543063	0.587086	0.884793
YPR170W-B	288.602	0.104564	0.226213	0.462236	0.643912	0.910267
YPR172W	920.217	0.112941	0.167921	0.672586	0.501211	0.850009
YPR173C	2250.89	0.153394	0.163528	0.938027	0.34823	0.7477
YPR178W	345.09	0.277937	0.208536	1.3328	0.182598	0.576447
YPR184W	11103.5	0.508237	0.189501	2.68198	0.00731884	0.0960774
YPR188C	817.284	0.0111529	0.170864	0.0652736	0.947956	0.994155
YPR189W	455.496	0.125679	0.199555	0.629797	0.528828	0.866293
YPR191W	10749.2	0.223172	0.156656	1.4246	0.154273	0.539723
YPR192W	1374.67	0.430758	0.187839	2.29323	0.021835	0.188185
YPR193C	247.19	0.48263	0.230128	2.09723	0.0359737	0.250124
YPR196W	431.01	0.180414	0.197828	0.911973	0.361783	0.760071
YPR197C	1.40847	0.888083	2.54875	0.348439	0.72751	0.932354
YPR198W	1632.33	0.0842545	0.158427	0.531819	0.594851	0.888813
YPR199C	1438.97	0.0801589	0.158975	0.504222	0.614106	0.899069
YPR203W	15.0523	0.962651	0.785499	1.22553	0.220376	0.623774
YPR204W	240.462	0.279562	0.327592	0.853386	0.393445	0.78249
YML133C	148.729	0.36155	0.339937	1.06358	0.287519	0.699094
YML129C	2386.01	0.142845	0.155244	0.920132	0.357504	0.755398
YML128C	13805	0.153023	0.154472	0.990619	0.321871	0.728592
YML127W	896.44	0.109187	0.178757	0.610812	0.541324	0.871037
YML126C	1429.23	0.219275	0.180363	1.21574	0.224083	0.627321
YML123C	1657.28	0.0648625	0.245576	0.264124	0.791684	0.941977
YML122C	132.634	0.0426839	0.273122	0.156281	0.875811	0.966923
YML121W	721.176	0.0450645	0.184706	0.24398	0.807246	0.947312
YML120C	4522.59	0.348875	0.202083	1.72639	0.084277	0.401417
YML119W	1332.43	0.395805	0.167715	2.35998	0.0182757	0.168394
YML118W	892.206	0.188673	0.172086	1.09639	0.272909	0.686011
YML117W	2766.35	0.0666533	0.158868	0.419551	0.674814	0.920804
YML116W-A	428.335	0.0616269	0.23541	0.261786	0.793486	0.942482
YML114C	522.605	0.149178	0.180955	0.824394	0.409716	0.795034
YML112W	268.908	0.354784	0.222293	1.59602	0.110485	0.459229
YML111W	337.632	0.126619	0.207544	0.610083	0.541807	0.87136
YML110C	4951.63	0.269727	0.1478	1.82495	0.0680088	0.359331
YML109W	221.876	0.188136	0.294988	0.637776	0.523619	0.864842
YML108W	173.736	0.250558	0.254156	0.985844	0.32421	0.729197
YML106W	1546.17	0.0333666	0.168293	0.198265	0.842838	0.961788
YML101C-A	0.359332	0.236947	4.50242	0.0526266	0.958029	0.995203
YML101C	1568.7	0.0316867	0.227787	0.139107	0.889366	0.97058
YML100W	12555.2	0.392245	0.173301	2.26338	0.0236124	0.19742
YML098W	850.373	0.237451	0.170549	1.39228	0.163839	0.554152
YML095C	113.422	0.188611	0.284934	0.661947	0.508005	0.853823
YML094C-A	0.204703	1.65139	4.97391	0.332012	0.739881	0.934023
YML092C	3563.16	0.0788632	0.177653	0.443918	0.657102	0.914658
YML091C	950.727	0.00692965	0.175292	0.0395321	0.968466	0.99769
YML090W	88.9805	0.405312	0.3245	1.24904	0.211652	0.614171
YML088W	489.245	0.464675	0.213087	2.18068	0.0292072	0.223407
YML087C	555.673	0.619199	0.185469	3.33855	0.000842169	0.0200236
YML086C	1881.31	0.205756	0.19755	1.04153	0.297628	0.705092
YML085C	4797.96	0.106382	0.198856	0.534968	0.592672	0.888682
YML084W	1.7332	1.71545	2.32575	0.737589	0.460764	0.825295
YML079W	1956.76	0.380696	0.184469	2.06374	0.0390422	0.263081
YML078W	6171.54	0.0430755	0.195467	0.220372	0.825581	0.954429
YML076C	281.703	0.098141	0.244705	0.401058	0.688378	0.925275
YML075C	1398.05	0.389021	0.171537	2.26785	0.0233385	0.195928
YML072C	2138.31	0.163404	0.162285	1.00689	0.313986	0.721507
tR(UCU)M2	4.61579	1.26874	1.23432	1.02788	0.304004	0.710876
YML070W	4311.17	0.262021	0.167344	1.56577	0.117403	0.475769
YML068W	585.093	0.179069	0.18382	0.974158	0.329978	0.732295
YML066C	335.935	0.133167	0.246634	0.539939	0.589239	0.885893
YML064C	634.178	0.368507	0.174386	2.11316	0.0345868	0.245726
YML059C	564.722	0.00957237	0.198567	0.0482074	0.961551	0.996701
YML057C-A	11.4691	0.206819	0.811053	0.255	0.798723	0.944248
YML057W	2060.74	0.347241	0.16762	2.0716	0.0383027	0.259198
YML054C	2510.5	0.560917	0.172702	3.24789	0.00116264	0.0245526
YML054C-A	485.074	0.458968	0.205596	2.23238	0.0255901	0.206421
tY(GUA)M1	3.7968	2.42117	1.90142	1.27334	0.202896	0.606191
YML051W	985.057	0.367439	0.182743	2.01069	0.0443587	0.281642
YML050W	381.789	0.111366	0.192698	0.577932	0.56331	0.878379
YML049C	482.098	0.0154476	0.206409	0.0748398	0.940342	0.99014
YML047W-A	19.5449	0.42887	0.654931	0.654832	0.512576	0.855942
YML047C	0.753581	2.34157	3.18985	0.73407	0.462906	0.826618
YML045W	1.60554	1.61841	2.1925	0.738157	0.460419	0.825295
YML042W	3761.85	0.480298	0.184486	2.60345	0.00922918	0.109335
YML041C	289.955	0.0069294	0.210746	0.0328804	0.97377	0.998891
YML038C	1372.62	0.213892	0.201206	1.06305	0.287759	0.699094
YML035C	1304.49	0.352034	0.18207	1.93351	0.0531733	0.314964
YML034C-A	2.9666	0.406818	1.53044	0.265817	0.79038	0.941799
YML034W	679.622	0.388479	0.176433	2.20184	0.0276763	0.217245
YML032C	643.943	0.00752454	0.189136	0.0397838	0.968265	0.99769
YML030W	1744.59	0.313215	0.172683	1.81381	0.0697065	0.364058
YML029W	1277.83	0.178758	0.161342	1.10794	0.267886	0.67971
YML028W	31535	0.0871552	0.189899	0.458955	0.646266	0.911934
YML025C	1129.21	0.175538	0.170904	1.02711	0.304367	0.711003
YML013W	935.095	0.27415	0.21824	1.25619	0.209049	0.612811
YML012W	9582.34	0.0322579	0.186813	0.172675	0.862907	0.966166
YML011C	308.305	0.11898	0.223482	0.532392	0.594454	0.888723
YML010W	896.765	0.0527683	0.212902	0.247852	0.804249	0.946666
YML009C-A	167.391	0.254689	0.250293	1.01756	0.308887	0.716137
YML009C	1634.92	0.211844	0.183565	1.15405	0.248478	0.658733
YML008C	2242.03	0.0675866	0.154961	0.436151	0.662727	0.91783
YML007C-A	34.1325	0.639074	0.464432	1.37603	0.168811	0.560433
YML004C	6541.14	0.212725	0.167211	1.27219	0.203304	0.606258
YML002W	464.93	0.250703	0.205846	1.21792	0.223255	0.626035
YMR007W	470.988	0.143328	0.240812	0.595185	0.551719	0.87536
YMR008C	8309.48	0.169145	0.168799	1.00205	0.316321	0.721873
snR75	23.1306	0.213176	0.558989	0.381361	0.702935	0.929024
snR73	1.0254	1.16459	2.60605	0.446879	0.654962	0.914658
YMR015C	1190.49	0.471573	0.271705	1.7356	0.0826337	0.399367
YMR016C	256.818	0.367868	0.244616	1.50386	0.132617	0.504926
YMR019W	540.477	0.00657539	0.194481	0.0338099	0.973029	0.998731
YMR020W	2507.59	0.0436317	0.153114	0.284961	0.775674	0.941088
YMR022W	2144.37	0.0365413	0.163647	0.223293	0.823308	0.953624
YMR023C	522.481	0.132473	0.185431	0.714406	0.474976	0.835797
YMR024W	1234.32	0.16805	0.175715	0.956378	0.338881	0.739535
YMR026C	788.644	0.215915	0.188776	1.14377	0.252721	0.664854
YMR027W	5215.3	0.344607	0.153251	2.24864	0.0245351	0.201496
YMR030W	217.644	0.139165	0.251107	0.554204	0.579439	0.880343
YMR031C	2799.05	0.423304	0.149672	2.82821	0.00468088	0.0696499
YMR031W-A	0.962937	0.691723	2.58976	0.267099	0.789393	0.941799
YMR032W	308.696	0.409239	0.216971	1.88614	0.0592758	0.332296
YMR030W-A	12.435	1.24055	0.777734	1.59508	0.110694	0.459538
YMR037C	313.755	0.119359	0.225115	0.530213	0.595964	0.889491
YMR040W	1101.76	0.296558	0.193551	1.5322	0.125474	0.493098
YMR041C	1272.79	0.0404168	0.162183	0.249206	0.803202	0.946581
YMR042W	1412.6	0.0213836	0.209512	0.102063	0.918706	0.983037
YMR043W	1054.62	0.135284	0.181599	0.744956	0.456298	0.82504
YMR048W	340.087	0.0681663	0.198209	0.343912	0.730913	0.933828
tV(AAC)M1	5.84365	0.528351	1.08807	0.485586	0.627261	0.905583
YMR050C	5.92116	0.186264	1.05001	0.177392	0.859201	0.965976
tW(CCA)M	2.7203	0.509733	1.63837	0.311122	0.755708	0.936257
YMR053C	537.005	0.134331	0.224606	0.598073	0.549791	0.87454
YMR054W	1261.04	0.127109	0.188381	0.674745	0.499838	0.850009
YMR056C	4775.46	0.0822626	0.193218	0.42575	0.67029	0.91986
YMR057C	41.0283	0.134782	0.42655	0.315981	0.752017	0.936257
YMR058W	3763.02	1.12384	0.201993	5.56376	2.64019e-08	5.12951e-06
YMR059W	186.125	0.0569031	0.240902	0.236208	0.813271	0.949728
YMR068W	1063.52	0.425355	0.168712	2.52119	0.011696	0.12713
YMR069W	107.665	0.206354	0.288711	0.714743	0.474768	0.835785
YMR071C	2344.11	0.270972	0.157361	1.72197	0.0850741	0.40342
YMR074C	2083.93	0.0721135	0.184317	0.391248	0.695614	0.928213
YMR075C-A	1.06769	0.696919	2.38231	0.292539	0.769875	0.941088
YMR076C	180.859	0.0759275	0.258477	0.29375	0.768949	0.94078
tV(AAC)M2	7.00836	1.55063	1.1298	1.37247	0.169917	0.560528
YMR077C	254.648	0.06375	0.256651	0.248392	0.803831	0.946666
YMR078C	393.941	0.136613	0.199759	0.683887	0.494047	0.846428
YMR080C	887.669	0.107566	0.20702	0.519593	0.603347	0.892099
YMR081C	3068.95	0.543613	0.183773	2.95806	0.0030958	0.0524957
YMR082C	18.8477	0.130218	0.654036	0.199099	0.842185	0.961788
YMR083W	12160	0.256269	0.179363	1.42877	0.153069	0.537918
YMR084W	610.899	0.264732	0.24687	1.07235	0.283561	0.694602
YMR085W	2195.43	0.0157223	0.166123	0.0946431	0.924598	0.984094
YMR086W	813.87	0.156323	0.169478	0.92238	0.35633	0.753669
YMR086C-A	41.4219	0.361352	0.448716	0.805302	0.420645	0.804376
YMR087W	749.489	0.507603	0.197827	2.5659	0.0102909	0.117021
YMR088C	1460.95	0.20692	0.185863	1.11329	0.265583	0.677103
YMR089C	1566.78	0.0277827	0.162064	0.17143	0.863885	0.966166
YMR090W	9342.64	0.26596	0.174735	1.52208	0.12799	0.494949
YMR092C	2455.22	0.0246163	0.150304	0.163777	0.869907	0.966923
YMR094W	186.79	0.466836	0.273295	1.70818	0.0876037	0.410225
YMR095C	564.004	1.47089	0.212155	6.93312	4.11654e-12	1.74953e-09
YMR096W	6519.24	2.12452	0.177512	11.9683	5.20548e-33	3.53973e-29
YMR097C	627.351	0.144421	0.203124	0.710999	0.477085	0.838445
YMR098C	741.955	0.104825	0.183521	0.571189	0.567872	0.879184
YMR099C	2655.81	0.190613	0.153544	1.24142	0.214451	0.617893
YMR103C	2796.97	0.290465	0.194876	1.49051	0.136089	0.512938
YMR104C	3066.73	0.263691	0.181556	1.45239	0.146392	0.527764
YMR105C	17203.1	0.594143	0.150359	3.95149	7.76654e-05	0.00324003
YMR105W-A	41.268	0.0795	0.466264	0.170504	0.864614	0.966166
YMR106C	180.506	0.342059	0.248451	1.37677	0.168583	0.560433
YMR107W	13406.6	0.2392	0.154012	1.55313	0.120392	0.483845
YMR109W	1496.76	0.229563	0.164403	1.39635	0.16261	0.553385
YMR110C	5974.21	0.296907	0.147727	2.00983	0.0444488	0.281951
YMR113W	395.162	0.147068	0.202166	0.727459	0.466945	0.829804
YMR114C	2223.62	0.267511	0.153146	1.74677	0.0806764	0.395245
YMR117C	200.178	0.0108054	0.263432	0.0410176	0.967282	0.99769
YMR118C	1243.53	0.922323	0.169481	5.44203	5.26758e-08	8.52847e-06
YMR119W	798.916	0.280331	0.211137	1.32772	0.184271	0.578239
YMR120C	3189.37	0.279129	0.161718	1.72603	0.0843427	0.401417
YMR122C	97.7509	0.0465554	0.297439	0.156521	0.875623	0.966923
YMR124W	484.808	0.199041	0.185611	1.07235	0.283561	0.694602
YMR127C	319.76	0.161177	0.219722	0.73355	0.463223	0.826967
YMR133W	1395.82	0.194204	0.173683	1.11815	0.263502	0.676561
YMR134W	537.824	0.827776	0.205111	4.03574	5.44308e-05	0.00243484
YMR135C	3559.81	0.679191	0.191446	3.54769	0.000388628	0.0114401
YMR135W-A	32.3746	0.31382	0.553669	0.566801	0.57085	0.879453
YMR136W	1373.32	0.289435	0.212725	1.36061	0.173638	0.563866
YMR138W	213.082	0.0250786	0.230221	0.108933	0.913256	0.980578
YMR139W	1847.57	0.271284	0.169599	1.59956	0.109697	0.458744
YMR140W	728.894	0.455825	0.218075	2.09022	0.0365977	0.252654
YMR141C	390.271	0.340112	0.214529	1.58539	0.112878	0.465562
YMR145C	4562.93	0.497453	0.191621	2.59603	0.00943077	0.11054
YMR148W	984.804	0.127231	0.169461	0.750795	0.452776	0.824178
YMR149W	1134.44	0.145411	0.163854	0.887444	0.37484	0.768544
YMR150C	942.492	0.0867533	0.178658	0.485584	0.627262	0.905583
YMR152W	1155.29	0.167944	0.176601	0.950981	0.341614	0.742918
YMR154C	320.56	0.275276	0.204232	1.34786	0.177703	0.569455
YMR155W	1074.09	0.142897	0.167268	0.854301	0.392938	0.782425
YMR157C	972.861	0.00626793	0.164619	0.0380754	0.969628	0.99769
YMR158C-A	108.977	0.0561157	0.309047	0.181576	0.855915	0.964891
YMR158W-B	3.43023	1.12813	1.52528	0.739626	0.459527	0.825295
YMR160W	640.022	0.121839	0.18098	0.673219	0.500808	0.850009
YMR162C	660.396	0.252883	0.203355	1.24355	0.213664	0.61721
YMR163C	236.961	0.135576	0.224854	0.60295	0.546542	0.874054
YMR165C	1383.31	0.273647	0.162036	1.6888	0.0912572	0.4188
YMR166C	705.035	0.177583	0.176333	1.00709	0.313892	0.721507
YMR168C	333.708	0.0326139	0.230805	0.141305	0.887629	0.969497
YMR170C	2099.28	0.215219	0.180635	1.19145	0.233475	0.639659
YMR171C	1432.18	0.422232	0.189846	2.22407	0.0261434	0.208168
YMR173W-A	213.165	0.379248	0.236534	1.60335	0.108857	0.458058
YMR174C	3750.63	0.562887	0.159693	3.52481	0.000423792	0.0122629
YMR175W	9360.7	0.677509	0.154324	4.39017	1.13262e-05	0.000656007
YMR175W-A	98.0829	0.109831	0.30265	0.362899	0.716681	0.929024
YMR176W	567.725	0.312353	0.192096	1.62603	0.103944	0.450492
YMR178W	1782.35	0.123016	0.163531	0.752246	0.451903	0.823624
YMR180C	785.86	0.251598	0.184576	1.36311	0.172847	0.562674
YMR181C	2543.45	0.485132	0.162677	2.98218	0.00286208	0.0496483
YMR182C	1455.09	0.287641	0.185805	1.54807	0.121604	0.486704
YMR184W	448.28	0.176479	0.198579	0.888709	0.374159	0.767954
YMR187C	209.508	0.13634	0.245481	0.555398	0.578623	0.880035
YMR188C	876.253	0.0775925	0.198595	0.390707	0.696014	0.928316
YMR189W	2021.03	0.666144	0.216281	3.07999	0.0020701	0.0388859
YMR190C	310.298	0.00679467	0.20783	0.0326934	0.973919	0.998891
YMR191W	5776.65	0.366507	0.154485	2.37244	0.0176713	0.164835
YMR193W	831.805	0.16806	0.203836	0.824488	0.409662	0.795034
snR11	1049.76	0.358091	0.169393	2.11396	0.0345185	0.245726
YMR194C-B	1486.96	0.432514	0.170467	2.53723	0.0111734	0.123744
YMR194C-A	87.0215	0.0738124	0.306493	0.240829	0.809688	0.948146
YMR195W	962.896	0.713294	0.188905	3.77593	0.000159412	0.0056166
YMR196W	5925.06	0.425884	0.151472	2.81164	0.004929	0.072548
YMR200W	2091.38	0.133191	0.163601	0.814124	0.415574	0.800085
YMR201C	672.746	0.139989	0.185984	0.752696	0.451632	0.823624
YMR205C	2821.66	0.10395	0.212301	0.489634	0.624393	0.905415
YMR206W	2282.23	0.59293	0.175988	3.36914	0.000754027	0.0186989
YMR209C	589.008	0.0321831	0.18322	0.175653	0.860566	0.966051
YMR210W	1772.09	0.293421	0.159093	1.84434	0.0651338	0.349574
YMR216C	1198.78	0.153125	0.187425	0.816996	0.413931	0.799251
YMR218C	300.797	0.142568	0.220312	0.647118	0.517556	0.860484
YMR219W	400.426	0.177156	0.199345	0.88869	0.374169	0.767954
YMR220W	1894.15	0.389823	0.162573	2.39783	0.0164924	0.158626
YMR222C	1264.99	0.164744	0.2238	0.73612	0.461657	0.825689
YMR224C	276.552	0.175166	0.230274	0.760684	0.446846	0.82077
YMR226C	4396.35	0.21527	0.147851	1.45599	0.145396	0.525818
YMR227C	186.111	0.188514	0.241506	0.780579	0.43505	0.814297
YMR228W	244.621	0.00967122	0.223982	0.0431785	0.965559	0.997556
YMR233W	153.266	0.230918	0.271693	0.849923	0.395368	0.784735
YMR237W	1544.87	0.242846	0.182399	1.3314	0.183059	0.576567
YMR238W	2456.7	0.222952	0.162675	1.37053	0.170521	0.561381
YMR243C	3206.61	0.127958	0.175558	0.728864	0.466085	0.82935
YMR244C-A	108.904	0.045115	0.28893	0.156145	0.875919	0.966923
snR86	1944.95	0.148275	0.220708	0.671816	0.501701	0.850052
YMR247W-A	148.533	0.535961	0.255789	2.09532	0.0361423	0.250783
YMR250W	21733.6	0.387369	0.169865	2.28045	0.0225813	0.192181
YMR251W	959.917	0.879072	0.176078	4.99251	5.95988e-07	5.7896e-05
YMR251W-A	124461	0.0188523	0.143161	0.131685	0.895233	0.974185
YMR252C	641.918	0.254091	0.182118	1.39521	0.162954	0.553385
YMR253C	798.689	0.203818	0.172268	1.18315	0.23675	0.643363
YMR256C	7625.17	0.127198	0.174538	0.728768	0.466144	0.82935
YMR257C	363.953	0.117225	0.207137	0.565933	0.57144	0.879453
YMR258C	864.07	0.33165	0.179016	1.85262	0.0639362	0.346703
YMR259C	437.632	0.0853886	0.191864	0.445049	0.656284	0.914658
YMR261C	2701.86	0.142159	0.169673	0.837838	0.402122	0.789385
YMR262W	2467.95	0.205347	0.192825	1.06494	0.286903	0.69851
YMR263W	695.839	0.0623526	0.187335	0.33284	0.739255	0.934023
YMR264W	2728.78	0.196753	0.2065	0.952797	0.340693	0.74206
YMR265C	1169.64	0.200751	0.163827	1.22538	0.220431	0.623774
YMR266W	1318.5	0.0912656	0.202507	0.450679	0.652221	0.914658
YMR267W	1236.15	0.171795	0.163782	1.04892	0.294214	0.702501
YMR271C	2412.02	0.317613	0.156715	2.02669	0.0426937	0.275887
YMR272C	4642.04	0.332805	0.158579	2.09867	0.0358464	0.249762
YMR273C	487.753	0.197156	0.200776	0.981973	0.326113	0.729197
YMR275C	520.973	0.00537238	0.193711	0.0277341	0.977874	0.999513
YMR276W	4413.42	0.172937	0.199786	0.865609	0.386705	0.778198
YMR278W	1093.74	0.349076	0.196035	1.78068	0.0749654	0.381553
YMR279C	314.887	0.324935	0.231337	1.4046	0.160142	0.549456
YMR280C	1398.51	0.0496738	0.161367	0.307831	0.758211	0.936948
YMR281W	532.788	0.179753	0.187496	0.958702	0.337709	0.738637
YMR286W	1034.97	0.31634	0.201428	1.57049	0.116302	0.472999
YMR289W	638.664	0.0841403	0.195241	0.430956	0.666501	0.918833
YMR290W-A	86.2696	1.17588	0.352542	3.33543	0.000851685	0.0201092
YMR291W	756.182	0.410084	0.207736	1.97406	0.048375	0.295353
YMR293C	394.165	0.201481	0.196165	1.0271	0.304372	0.711003
YMR296C	1367.54	0.16707	0.210873	0.792275	0.4282	0.808
YMR298W	1176.87	0.0130385	0.164366	0.0793262	0.936773	0.987976
YMR300C	1048.63	0.205267	0.177831	1.15429	0.248383	0.658733
YMR302C	1911.2	0.354537	0.163132	2.17332	0.0297562	0.225577
YMR311C	4185.02	0.0157445	0.16977	0.09274	0.92611	0.984761
YMR314W	4687.86	0.242109	0.158437	1.52811	0.126485	0.493098
YMR315W	4463.09	0.0955808	0.152854	0.625308	0.531769	0.86764
YMR316C-A	20.4606	0.436742	0.622417	0.701687	0.482874	0.842151
YMR316C-B	75.0939	0.0524311	0.354907	0.147732	0.882554	0.967963
YMR317W	1388.72	0.118965	0.171047	0.695513	0.486734	0.844423
YMR318C	2783.71	0.00563799	0.176088	0.032018	0.974458	0.998962
YMR319C	3645.08	0.387615	0.166203	2.33218	0.0196914	0.175353
YMR320W	309.608	0.0997525	0.211649	0.471312	0.637418	0.907654
YMR321C	53.7193	0.0430692	0.372329	0.115675	0.90791	0.978103
YMR322C	68.3407	0.226709	0.365939	0.619526	0.53557	0.869283
YMR323W	37.9	0.249906	0.474879	0.526253	0.598712	0.889837
YMR324C	1.37387	2.50256	2.59892	0.962922	0.335587	0.735889
YBL113C	579.767	0.518279	0.254128	2.03944	0.0414061	0.270845
YBL112C	0.153369	1.44055	4.98706	0.288858	0.77269	0.941088
YBL111C	12.0035	0.520058	0.901564	0.57684	0.564048	0.878784
YBL109W	7.81905	0.668396	0.965635	0.692183	0.488822	0.845085
tL(UAA)B1	0.859642	1.73455	2.82942	0.613039	0.539851	0.869776
YBL106C	591.827	0.378109	0.188639	2.0044	0.0450271	0.284558
YBL105C	1864.24	0.283721	0.154036	1.84191	0.0654884	0.350461
YBL104C	320.047	0.143254	0.207784	0.689436	0.490549	0.845559
YBL102W	2098.64	0.093209	0.167437	0.556682	0.577745	0.879797
YBL101C	984.956	0.356848	0.216439	1.64872	0.099204	0.439757
tF(GAA)B	0.153369	1.44055	4.98706	0.288858	0.77269	0.941088
YBL100C	437.829	0.0502	0.272831	0.183996	0.854016	0.963568
YBL099W	10814.5	0.135664	0.186381	0.727886	0.466684	0.82966
YBL097W	41.1274	0.0266644	0.442334	0.0602812	0.951932	0.994381
YBL095W	490.428	0.0570873	0.1953	0.292306	0.770053	0.941088
YBL094C	3.0159	0.733621	1.53435	0.47813	0.632558	0.906601
YBL091C-A	552.728	0.0255504	0.181081	0.1411	0.887791	0.969497
YBL091C	3386.31	0.163201	0.16241	1.00487	0.314958	0.721507
YBL090W	1178.38	0.225503	0.181132	1.24496	0.213145	0.616498
YBL088C	746.946	0.193939	0.172693	1.12303	0.261426	0.674904
YBL086C	1437.6	0.174987	0.193488	0.90438	0.365794	0.762071
YBL084C	291.166	0.062754	0.237116	0.264655	0.791275	0.941977
YBL080C	478.791	0.136242	0.192585	0.707441	0.479292	0.840492
YBL078C	1686.75	0.166888	0.187709	0.889081	0.373959	0.767954
YBL075C	5499.87	1.71843	0.189118	9.08653	1.02248e-19	1.15881e-16
YBL074C	106.536	0.439309	0.319377	1.37552	0.168971	0.560433
YBL073W	9.9563	0.16377	0.891951	0.183609	0.85432	0.963568
snR56	22.2855	0.433476	0.57105	0.759085	0.447802	0.82077
YBL071C-B	6.74968	0.101101	1.04584	0.0966698	0.922989	0.984037
YBL069W	181.738	0.387416	0.252724	1.53296	0.125286	0.493098
YBL068W	413.792	0.149048	0.195679	0.761696	0.446241	0.82077
YBL066C	846.575	0.534695	0.226492	2.36077	0.018237	0.168266
YBL064C	11687.2	0.399184	0.148262	2.69242	0.00709357	0.0943959
YBL061C	235.21	0.044842	0.23849	0.188025	0.850857	0.963102
YBL059C-A	955.063	0.106165	0.21785	0.487329	0.626025	0.905583
YBL059W	500.567	0.0622367	0.210902	0.295097	0.76792	0.940515
YBL058W	3884.62	0.203034	0.152616	1.33036	0.183399	0.576567
YBL056W	3403.56	0.109111	0.149186	0.731376	0.46455	0.827923
YBL055C	749.733	0.00439123	0.173254	0.0253456	0.979779	0.999974
YBL051C	338.457	0.0571068	0.205598	0.277759	0.781197	0.941348
YBL050W	3196.86	0.22414	0.150715	1.48718	0.136968	0.513769
YBL049W	1156.8	0.701113	0.165524	4.23572	2.27821e-05	0.00119168
YBL048W	374.294	0.56798	0.204683	2.77493	0.00552137	0.080054
YBL047C	2526.19	0.137246	0.164627	0.833676	0.404464	0.790424
YBL045C	10486	0.0892519	0.148304	0.601815	0.547297	0.874054
YBL043W	1182.56	0.211653	0.203618	1.03946	0.298591	0.705497
YBL042C	735.679	0.202655	0.205727	0.985065	0.324592	0.729197
YBL041W	3439.1	0.0676209	0.150983	0.447872	0.654246	0.914658
YBL038W	1814.16	0.12438	0.159884	0.777937	0.436606	0.815174
YBL037W	498.898	0.128447	0.210814	0.609289	0.542333	0.871423
YBL035C	253.63	0.0168566	0.223958	0.0752667	0.940003	0.989936
YBL033C	2460.95	0.0415182	0.182151	0.227933	0.819699	0.952378
YBL030C	14976.3	0.314885	0.196478	1.60265	0.109012	0.458058
YBL029C-A	1353.67	0.247182	0.158698	1.55756	0.119338	0.481887
YBL029W	1259.4	0.640895	0.169438	3.78248	0.000155272	0.0054992
YBL025W	430.993	0.070104	0.190128	0.36872	0.712336	0.929024
YBL023C	529.264	0.21344	0.194888	1.09519	0.273432	0.686152
YBL022C	1373.14	0.0667611	0.167489	0.3986	0.690188	0.925878
YBL019W	666.879	0.321785	0.178768	1.80001	0.071859	0.371737
YBL017C	2815.69	0.0831612	0.158641	0.524211	0.600132	0.890486
YBL016W	798.462	0.325774	0.187076	1.7414	0.0816138	0.397546
YBL015W	16008.2	0.680442	0.190099	3.57941	0.000344369	0.0103159
YBL012C	12.1654	0.394998	0.801108	0.493065	0.621967	0.904486
YBL011W	1057.69	0.110455	0.175553	0.629187	0.529227	0.866293
YBL008W	286.66	0.248686	0.232062	1.07163	0.283884	0.694813
YBL007C	3088.44	0.221206	0.165603	1.33576	0.181629	0.575663
YBL006C	1716.32	0.0129863	0.202365	0.0641727	0.948833	0.994219
YBL005W	629.695	0.226809	0.185811	1.22064	0.222221	0.624967
YBL005W-B	95.0094	0.410929	0.324934	1.26465	0.205996	0.609296
tS(AGA)B	1.89815	0.799409	1.81016	0.441625	0.658761	0.916068
YBL003C	7374.46	0.0354722	0.165805	0.213939	0.830595	0.955281
YBL001C	5524.8	0.161401	0.188425	0.856578	0.391678	0.781974
YBR001C	3973.19	0.581578	0.149055	3.90177	9.54927e-05	0.0037319
YBR002C	633.743	0.0259519	0.191149	0.135768	0.892005	0.972436
YBR003W	1018.3	0.351095	0.177063	1.98287	0.0473815	0.292346
YBR006W	1887.18	0.211091	0.156293	1.35061	0.176821	0.568503
YBR013C	524.47	0.738036	0.183741	4.01671	5.90166e-05	0.00258912
tT(AGU)B	1.80386	1.13009	2.15372	0.524714	0.599782	0.890312
YBR017C	1170.89	0.12787	0.167216	0.7647	0.44445	0.820597
YBR019C	372.618	0.488102	0.213055	2.29097	0.0219653	0.18883
YBR020W	351.521	0.252333	0.207688	1.21496	0.22438	0.627644
YBR023C	859.503	0.215216	0.205794	1.04578	0.29566	0.703907
YBR024W	880.195	0.127179	0.168874	0.753099	0.45139	0.823624
YBR026C	4883.84	0.0973926	0.148758	0.654705	0.512658	0.855942
YBR027C	10.9551	0.0583912	0.820922	0.0711289	0.943295	0.992022
YBR029C	680.429	0.051641	0.208255	0.247971	0.804157	0.946666
YBR033W	752.414	0.444041	0.183389	2.4213	0.0154649	0.152629
YBR035C	6160.76	0.0162965	0.178524	0.0912844	0.927267	0.985067
snR161	10.5862	0.448154	0.805477	0.556383	0.577949	0.879797
YBR037C	3861.45	0.129547	0.187801	0.689806	0.490316	0.845559
YBR038W	1117.47	0.344872	0.177949	1.93804	0.0526183	0.31304
YBR041W	922.423	0.207916	0.177339	1.17242	0.24103	0.648667
YBR042C	385.824	0.0155173	0.191687	0.0809513	0.935481	0.987669
YBR044C	797.001	0.21943	0.182032	1.20545	0.22803	0.634194
tV(UAC)B	2.27503	0.60272	1.92604	0.312933	0.754332	0.936257
YBR046C	2970.24	0.187064	0.157417	1.18833	0.234702	0.641094
YBR050C	1369.93	0.243082	0.194687	1.24858	0.211818	0.614227
YBR051W	16.5091	0.761337	0.636966	1.19526	0.231987	0.637821
YBR052C	12637.7	0.243298	0.185697	1.31019	0.190133	0.587775
YBR053C	5682.09	0.205093	0.166109	1.23469	0.216945	0.621093
YBR054W	4059.47	1.01059	0.154975	6.52094	6.98659e-11	2.63938e-08
YBR056W	5165.86	0.158939	0.147244	1.07942	0.2804	0.691843
YBR058C	743.532	0.0753668	0.183831	0.409979	0.681822	0.922544
YBR059C	1576.76	0.399181	0.160189	2.49193	0.0127051	0.134571
YBR062C	1400.43	0.178083	0.166507	1.06952	0.284834	0.695472
YBR063C	300.063	0.0783011	0.224335	0.349036	0.727063	0.93209
YBR065C	255.426	0.21167	0.22771	0.929562	0.352598	0.750678
YBR068C	13444.7	0.257906	0.166016	1.5535	0.120304	0.483775
YBR070C	1154.06	0.203537	0.181493	1.12146	0.262092	0.675485
YBR071W	2056.52	0.0525702	0.163109	0.322301	0.747225	0.936257
YBR072W	132139	0.345735	0.158219	2.18517	0.0288764	0.221625
YBR072C-A	8.96619	0.399224	0.899193	0.443981	0.657057	0.914658
YBR073W	521.864	0.00655912	0.190491	0.0344328	0.972532	0.998731
YBR076W	974.66	0.183956	0.187397	0.981635	0.32628	0.729197
YBR076C-A	1276.7	0.361379	0.191653	1.88559	0.05935	0.332438
YBR077C	1579.54	0.322952	0.155481	2.07711	0.0377913	0.258272
YBR078W	9453.96	0.0516586	0.16493	0.313214	0.754118	0.936257
YBR080C	963.454	0.253431	0.189808	1.3352	0.181811	0.575723
tD(GUC)B	0.448976	2.32116	4.07344	0.569829	0.568794	0.879184
YBR085C-A	11379.1	0.174731	0.152195	1.14807	0.250938	0.661901
YBR086C	1798.61	0.196319	0.199772	0.982715	0.325748	0.729197
YBR089W	0.739561	1.15429	3.19766	0.360978	0.718116	0.929608
YBR089C-A	3224.97	0.0346931	0.208067	0.16674	0.867575	0.966923
YBR090C	255.088	0.0247551	0.238885	0.103628	0.917465	0.982018
YBR094W	600.989	0.212897	0.187725	1.13409	0.256757	0.668432
YBR096W	1117.32	0.079567	0.179216	0.443972	0.657063	0.914658
YBR101C	6905.31	0.0706014	0.14967	0.471714	0.637131	0.907654
YBR102C	393.06	0.349203	0.19519	1.78904	0.0736079	0.377477
YBR103W	994.928	0.333497	0.165843	2.01092	0.0443343	0.281642
YBR103C-A	7.11038	0.560377	1.06912	0.524146	0.600177	0.890486
YBR105C	2074.76	0.721775	0.183768	3.92764	8.57839e-05	0.00341129
YBR107C	487.03	0.297432	0.189771	1.56732	0.11704	0.474893
YBR108W	1001.42	0.460499	0.191095	2.4098	0.0159615	0.15565
YBR109C	3627.99	0.0879976	0.156084	0.563785	0.5729	0.879453
YBR110W	1163.26	0.234672	0.173715	1.3509	0.176727	0.568503
YBR111C	4093.63	0.202398	0.148359	1.36425	0.17249	0.562286
YBR111W-A	599.8	0.0218651	0.197255	0.110847	0.911738	0.979827
YBR112C	530.479	0.0906713	0.193106	0.469541	0.638683	0.908016
YBR113W	11.493	0.136974	0.806858	0.169762	0.865197	0.966224
YBR114W	655.089	0.226788	0.194746	1.16453	0.244209	0.653529
YBR117C	1432.94	0.326223	0.190714	1.71054	0.0871664	0.409892
YBR120C	673.995	0.241909	0.193072	1.25294	0.210226	0.612811
YBR122C	2977.72	0.0571126	0.17197	0.332109	0.739807	0.934023
YBR124W	7.00382	0.567145	1.0148	0.558874	0.576248	0.879797
YBR125C	1145.69	0.279086	0.167211	1.66907	0.095104	0.429719
YBR126C	31700.9	0.309338	0.186701	1.65686	0.097548	0.435457
YBR126W-A	28.8233	0.087323	0.507176	0.172175	0.8633	0.966166
YBR128C	459.531	0.151459	0.209116	0.724282	0.468892	0.830763
YBR132C	2856.52	0.19469	0.180632	1.07783	0.28111	0.692589
[truncated: 1,426 more rows]

## Sheet: upRegulated_GOC
Supplementary Table 2. Differential expression analysis data. Differential expression analysis of samples exposed to GO and GOC concentrations of 160 mg L-1 during 24h compared to the control condition (no exposure). Each table contains, for each gene, base mean across samples, log2 fold change, standard error, test statistics, p-value and adjusted p-value of the differential expression, and addi…
	baseMean	log2FoldChange	lfcSE	stat	pvalue	padj
YDL248W	586.041	0.253475	0.206875	1.22526	0.220479	0.430079
YDL247W-A	183.441	1.36061	0.241685	5.62969	1.80539e-08	5.874e-07
YDL247W	7.7847	0.565372	0.936293	0.603841	0.54595	0.744755
YDL246C	37.6791	0.536393	0.436924	1.22766	0.219576	0.42881
YDL245C	64.6068	0.143948	0.419553	0.343099	0.731524	0.868581
YDL244W	215.098	0.316837	0.228579	1.38612	0.165711	0.353351
YDL243C	1220.09	0.355844	0.187438	1.89846	0.0576352	0.168433
YDL240C-A	8.3492	0.388981	0.985743	0.394607	0.693133	0.846758
YDL238C	535.839	0.126539	0.213968	0.591391	0.554258	0.75206
YDL234C	3827.04	0.387096	0.162345	2.3844	0.0171068	0.0677103
YDL224C	769.98	0.493644	0.199247	2.47755	0.0132287	0.0556139
YDL223C	1621.57	1.27393	0.242069	5.26267	1.41977e-07	3.78606e-06
YDL222C	4805.84	0.975199	0.177104	5.50637	3.66302e-08	1.13221e-06
YDL221W	254.488	0.369922	0.249391	1.4833	0.137994	0.311774
YDL220C	413.226	0.299344	0.19688	1.52044	0.128401	0.295075
YDL218W	228.51	1.66942	0.229715	7.26738	3.66531e-13	3.11552e-11
YDL215C	4358.49	0.949742	0.162563	5.8423	5.14855e-09	1.90272e-07
YDL214C	759.245	0.609614	0.178492	3.41535	0.000637005	0.00505442
YDL209C	255.434	0.702442	0.214708	3.27162	0.00106932	0.0076783
YDL204W	4711.24	0.344008	0.188644	1.82358	0.0682154	0.18841
YDL203C	506.684	0.397994	0.192528	2.0672	0.0387152	0.124181
YDL201W	287.521	0.501742	0.230056	2.18096	0.0291867	0.100658
YDL200C	608.762	0.135965	0.1834	0.741359	0.458476	0.674229
YDL199C	1038.24	0.457895	0.172088	2.66082	0.00779514	0.0371457
YDL197C	1147.66	0.16069	0.167429	0.959749	0.337181	0.567644
YDL196W	43.2599	0.230194	0.419783	0.548365	0.583442	0.776248
YDL194W	1291.57	0.539243	0.185849	2.90151	0.00371368	0.0206147
YDL190C	749.221	0.264519	0.186125	1.42119	0.155262	0.33937
YDL185C-A	0.551645	1.25197	3.91369	0.319895	0.749048	0.875929
YDL182W	3760.93	1.47846	0.167909	8.80511	1.30728e-18	2.27936e-16
YDL178W	1434.31	0.298212	0.164025	1.81809	0.069051	0.189824
YDL177C	166.037	0.274919	0.264203	1.04056	0.29808	0.525251
YDL176W	373.739	0.0997472	0.209352	0.476458	0.633748	0.806416
YDL175C	472.139	0.535526	0.200717	2.66806	0.00762896	0.0364817
YDL169C	1422.58	0.244489	0.156854	1.5587	0.119067	0.280545
YDL168W	1355.27	0.819414	0.161291	5.08035	3.76732e-07	8.95726e-06
YDL164C	510.065	0.706833	0.18828	3.75415	0.000173929	0.00179471
YDL162C	1.13507	1.75471	2.50103	0.701596	0.482931	0.695723
YDL160C-A	624.451	0.251454	0.179647	1.39971	0.161599	0.347635
YDL156W	114.965	0.404131	0.315316	1.28167	0.199958	0.402998
YDL150W	157.883	0.344465	0.244305	1.40998	0.158545	0.343797
YDL149W	519.869	0.661716	0.209567	3.15753	0.0015911	0.0106247
YDL145C	1421.24	0.13763	0.184988	0.743993	0.45688	0.673485
YDL143W	1929.23	0.399067	0.162863	2.45032	0.014273	0.0590749
YDL141W	526.74	0.648913	0.235241	2.7585	0.00580676	0.0294013
YDL140C	2032.52	0.107296	0.208076	0.515657	0.606094	0.791074
YDL139C	101.134	0.271373	0.314153	0.863823	0.387685	0.617186
YDL138W	743.074	0.797072	0.190119	4.19249	2.75907e-05	0.000368599
YDL136W	2459.67	0.126368	0.170287	0.74209	0.458033	0.674216
YDL135C	1063.9	0.130815	0.16893	0.774376	0.438709	0.658111
YDL134C	2814.51	0.284515	0.159215	1.78699	0.0739392	0.200234
YDL133W	839.76	0.611811	0.177292	3.45087	0.000558793	0.0045561
YDL131W	1273.74	1.09056	0.171606	6.35502	2.08395e-10	1.09007e-08
YDL129W	283.802	0.39241	0.227366	1.72589	0.0843668	0.220059
YDL128W	2738.83	0.195806	0.189318	1.03427	0.30101	0.529234
YDL126C	18061.7	0.16495	0.167255	0.986217	0.324027	0.55417
YDL124W	10562	0.177506	0.159063	1.11595	0.264445	0.484305
YDL123W	1409.86	0.157817	0.189329	0.83356	0.404529	0.633387
YDL122W	573.556	0.0332672	0.191879	0.173376	0.862356	0.934996
YDL121C	454.816	0.070228	0.184797	0.380027	0.703925	0.853395
YDL117W	245.267	0.577302	0.231371	2.49513	0.012591	0.0536122
YDL114W	14.4965	0.283526	0.680299	0.416767	0.676849	0.837045
YDL112W	283.125	0.668509	0.237039	2.82025	0.00479857	0.0252875
YDL110C	4087.85	0.361215	0.162776	2.21909	0.0264803	0.0937224
YDL109C	419.629	0.275278	0.19302	1.42616	0.153821	0.337088
YDL108W	667.749	0.156548	0.175191	0.893583	0.371545	0.603705
YDL102W	332.786	0.510084	0.249334	2.04579	0.0407774	0.12903
YDL101C	264.803	0.0337382	0.237237	0.142213	0.886912	0.948718
YDL100C	2291.22	0.073065	0.152959	0.477678	0.632879	0.805913
YDL097C	3619.39	0.177976	0.154924	1.1488	0.25064	0.467715
YDL095W	2138.34	0.0116092	0.175133	0.0662877	0.947149	0.979114
YDL094C	16.4988	0.147761	0.640229	0.230794	0.817475	0.909674
YDL093W	588.898	0.148728	0.189007	0.786891	0.431345	0.653394
YDL087C	179.67	0.487076	0.238914	2.03871	0.0414791	0.130643
YDL085W	5945.28	1.53068	0.183299	8.35074	6.78381e-17	9.04508e-15
YDL082W	1538.58	0.130771	0.168849	0.774485	0.438644	0.658111
YDL080C	658.718	0.506989	0.188115	2.69509	0.00703688	0.0342771
YDL077C	494.831	0.100258	0.195152	0.513743	0.607432	0.79131
YDL073W	238.001	0.166744	0.226472	0.736265	0.46157	0.677295
YDL071C	61.7776	0.519705	0.373797	1.39034	0.164426	0.351271
YDL063C	115.921	0.147195	0.294578	0.499679	0.617301	0.797383
YDL060W	341.824	0.790157	0.21562	3.66459	0.000247739	0.00237606
YDL059C	164.808	0.0458812	0.260897	0.17586	0.860404	0.934289
YDL057W	787.071	0.131924	0.184206	0.716175	0.473883	0.68899
tK(UUU)D	12.67	2.31808	0.818701	2.83141	0.00463434	0.0246971
YDL050C	9.78533	0.3491	0.801662	0.435471	0.663221	0.827201
YDL049C	315.217	1.26464	0.226774	5.57663	2.45222e-08	7.68437e-07
YDL048C	1721.69	0.0928238	0.167914	0.552804	0.580398	0.773409
YDL047W	1995.22	0.057249	0.171742	0.333343	0.738875	0.871225
YDL045C	1004.02	0.0554523	0.167078	0.331895	0.739969	0.871737
YDL042C	271.779	0.618009	0.238465	2.59162	0.0095526	0.043363
YDL041W	0.620341	2.89121	3.3108	0.873267	0.382518	0.613716
YDL039C	157.037	2.40469	0.381802	6.29827	3.0099e-10	1.52741e-08
YDL037C	40.6995	2.91571	0.634435	4.59576	4.31171e-06	7.55661e-05
YDL036C	256.715	0.0460308	0.215247	0.213851	0.830663	0.916817
YDL034W	17.9033	0.197521	0.618105	0.319559	0.749302	0.876042
YDL033C	500.61	0.0210944	0.187853	0.112292	0.910592	0.961241
YDL031W	452.28	0.312072	0.185794	1.67967	0.0930223	0.235499
YDL029W	4788.56	0.140045	0.149846	0.934595	0.349997	0.582187
YDL026W	0.90695	2.83795	2.95872	0.959181	0.337467	0.567874
YDL024C	443.059	0.243326	0.20789	1.17046	0.241817	0.458293
YDL022C-A	31.6119	0.399129	0.482771	0.826745	0.408381	0.635397
YDL023C	0.36707	1.34083	4.49427	0.298341	0.765443	0.88251
YDL022W	5095.46	0.533632	0.167787	3.1804	0.0014707	0.00999291
YDL021W	1229.98	0.026577	0.163081	0.162968	0.870544	0.93948
YDL020C	2596.32	0.151136	0.170152	0.888243	0.37441	0.605899
YDL017W	194.203	0.346625	0.237603	1.45884	0.144609	0.321879
YDL014W	2116.47	0.250655	0.248496	1.00869	0.313124	0.541792
YDL013W	805.591	0.386599	0.177214	2.18154	0.0291434	0.100597
YDL012C	1081.43	0.502089	0.170559	2.94379	0.00324218	0.0185736
YDL011C	2.67873	1.40315	1.60537	0.874038	0.382097	0.613376
YDL010W	581.871	0.750489	0.264314	2.83938	0.0045201	0.0242021
YDL009C	512.148	0.54283	0.187527	2.89467	0.00379552	0.0209801
YDL007W	3111.82	0.267538	0.169447	1.57889	0.114361	0.272479
YDR001C	6405.07	0.387903	0.150066	2.58489	0.0097411	0.0440422
YDR003W	2029.02	0.0924938	0.189355	0.488467	0.625219	0.801261
YDR005C	854.623	0.151411	0.187881	0.805889	0.420307	0.64562
YDR006C	1209.47	0.330084	0.185245	1.78188	0.0747692	0.201758
YDR009W	517.436	0.490737	0.200191	2.45135	0.0142322	0.0590117
YDR010C	117.609	0.321802	0.276529	1.16372	0.244537	0.461203
YDR011W	5335.73	0.559057	0.181471	3.0807	0.00206517	0.0130512
YDR012W	4095.75	0.175615	0.21106	0.832058	0.405376	0.634155
YDR019C	3599.59	2.10929	0.151289	13.9421	3.51356e-44	2.38922e-41
YDR020C	287.516	0.257831	0.213489	1.2077	0.227162	0.439322
YDR021W	50.9597	0.0909516	0.381305	0.238527	0.811473	0.906226
tV(UAC)D	6.48693	0.209752	0.966703	0.216977	0.828227	0.915665
YDR025W	2090.74	0.17271	0.176871	0.976478	0.328828	0.559245
YDR034C	602.951	0.378975	0.178643	2.12141	0.0338872	0.112792
tL(UAA)D	1.85783	1.4409	1.8629	0.773471	0.439244	0.658478
YDR034C-A	12.1457	0.343475	0.829923	0.413863	0.678974	0.838544
tQ(UUG)D1	0.466972	2.8929	3.92712	0.736646	0.461338	0.677266
YDR034W-B	2788.03	2.04086	0.159135	12.8247	1.19258e-37	5.15731e-35
YDR036C	889.269	0.0321635	0.184811	0.174034	0.861838	0.934856
YDR037W	1779.01	0.411866	0.229465	1.7949	0.0726697	0.197267
YDR038C	244.7	0.599912	0.248287	2.4162	0.0156835	0.0631051
YDR039C	7.74596	0.102579	0.924455	0.110962	0.911647	0.962011
YDR040C	2385.04	0.235004	0.166613	1.41048	0.158399	0.343795
YDR041W	3684.09	0.131456	0.160702	0.818012	0.413351	0.639396
YDR043C	798.789	0.448383	0.218833	2.04898	0.0404641	0.128225
YDR048C	4.89611	0.051723	1.15944	0.0446103	0.964418	0.987972
YDR055W	3877.9	0.586011	0.18088	3.23978	0.0011962	0.00839438
YDR059C	2805.75	0.436333	0.171064	2.5507	0.0107507	0.0473477
YDR061W	1129.27	0.29098	0.162499	1.79066	0.0733484	0.198713
YDR065W	140.395	0.358825	0.277082	1.29501	0.195315	0.397648
YDR066C	315.906	0.126968	0.246708	0.514646	0.6068	0.791074
YDR067C	377.489	0.393387	0.209498	1.87776	0.0604143	0.172903
YDR070C	8851.37	0.298064	0.148278	2.01017	0.0444135	0.138221
YDR075W	319.976	0.0659674	0.20566	0.320759	0.748393	0.875904
YDR077W	30247	0.977168	0.207333	4.71303	2.44056e-06	4.50973e-05
YDR081C	349.895	0.00858402	0.21713	0.0395341	0.968465	0.98912
YDR087C	245.104	0.166171	0.238888	0.695604	0.486677	0.698481
YDR089W	446.558	0.519377	0.199366	2.60514	0.00918375	0.0421387
YDR090C	849.779	0.15248	0.169636	0.898869	0.368722	0.60041
YDR091C	411.152	0.82574	0.295774	2.7918	0.00524162	0.0270843
YDR092W	1182.42	0.0110485	0.192044	0.0575308	0.954122	0.983057
YDR095C	7.11484	0.251918	1.01499	0.248196	0.803983	0.9015
YDR097C	467.32	0.502888	0.212672	2.36462	0.0180486	0.0703674
YDR098C-B	17.2593	0.531614	0.6484	0.819886	0.412281	0.638613
YDR101C	390.861	0.19167	0.208629	0.918713	0.358246	0.590706
YDR102C	29.4078	0.637927	0.491191	1.29873	0.194035	0.395753
YDR103W	531.964	0.199175	0.182932	1.08879	0.276245	0.498663
YDR104C	338.533	0.538953	0.213386	2.52572	0.0115462	0.0503295
tI(AAU)D	2.25127	1.16371	1.74399	0.667269	0.5046	0.712623
YDR108W	250.022	0.113803	0.229756	0.49532	0.620374	0.798665
YDR109C	513.808	0.585342	0.193611	3.02328	0.00250048	0.0152086
YDR110W	342.09	0.0749741	0.196907	0.380758	0.703383	0.853041
YDR112W	45.5363	0.101194	0.408517	0.24771	0.804359	0.9015
YDR120C	498.19	0.345128	0.190997	1.80698	0.0707658	0.193023
YDR121W	275.937	0.441821	0.213774	2.06676	0.0387563	0.124247
YDR122W	1459.22	0.330184	0.166332	1.98509	0.0471346	0.144311
YDR123C	160.974	0.851801	0.272183	3.12952	0.00175092	0.0114593
YDR124W	586.806	0.204106	0.181007	1.12761	0.259483	0.478568
YDR125C	433.485	0.21107	0.198777	1.06184	0.288308	0.512951
YDR126W	250.195	0.0366453	0.220828	0.165945	0.8682	0.938115
YDR128W	831.38	0.378197	0.174959	2.16163	0.0306465	0.104198
YDR132C	440.456	0.10553	0.193829	0.544447	0.586134	0.778054
YDR135C	1772.96	0.374583	0.159411	2.34979	0.018784	0.0728642
YDR137W	513.246	0.260265	0.22642	1.14948	0.250359	0.467575
YDR138W	238.557	0.408879	0.222311	1.83922	0.065883	0.184592
YDR141C	889.061	0.0536833	0.174387	0.307841	0.758203	0.879526
YDR142C	739.836	0.136322	0.174392	0.781702	0.43439	0.655829
YDR143C	541.757	0.435083	0.197238	2.20588	0.0273926	0.0961144
YDR144C	310.29	0.654603	0.21058	3.10857	0.00187992	0.012117
YDR147W	461.318	0.337014	0.189012	1.78303	0.0745821	0.201413
YDR148C	10432.5	0.791049	0.156216	5.0638	4.10978e-07	9.67008e-06
YDR150W	1020.24	0.170638	0.170503	1.00079	0.316928	0.545906
YDR152W	523.065	0.209582	0.18406	1.13866	0.254844	0.472707
YDR153C	429.098	0.228911	0.189229	1.2097	0.226393	0.438221
YDR155C	17673.4	0.170387	0.183071	0.930717	0.352	0.584375
YDR156W	599.94	0.387436	0.22595	1.7147	0.0864003	0.223903
YDR161W	428.053	0.434648	0.193977	2.24072	0.025044	0.0902241
YDR162C	416.124	0.372165	0.18878	1.97142	0.0486759	0.1477
YDR164C	402.426	0.568451	0.200898	2.82955	0.00466128	0.0247824
YDR165W	217.04	0.0185388	0.253334	0.0731795	0.941663	0.976296
YDR166C	634.665	0.517347	0.192243	2.69111	0.00712153	0.0345903
YDR169C	587.3	0.0986285	0.193681	0.509232	0.610589	0.794187
tQ(UUG)D3	1.19309	0.17942	2.45525	0.0730763	0.941745	0.976296
YDR171W	26116.7	0.0983126	0.174619	0.563013	0.573426	0.767803
YDR172W	1261.04	0.280769	0.184205	1.52423	0.127452	0.293211
YDR173C	692.893	0.27991	0.174129	1.60749	0.107947	0.261969
YDR177W	2165.98	0.407818	0.1641	2.48518	0.0129487	0.0547924
YDR182W	961.445	0.0403376	0.164673	0.244957	0.80649	0.902529
YDR183W	236.473	0.166125	0.247313	0.671717	0.501764	0.710092
YDR184C	59.863	0.146312	0.43038	0.339961	0.733886	0.86925
YDR186C	1081.57	0.229023	0.173286	1.32164	0.186287	0.383516
YDR187C	33.8688	0.853051	0.5458	1.56294	0.118068	0.278532
YDR189W	505.232	0.276701	0.227735	1.21501	0.224361	0.435652
YDR190C	1136.11	0.0234035	0.167196	0.139976	0.888679	0.949413
YDR191W	179.182	0.795706	0.240016	3.31522	0.000915697	0.00674683
YDR192C	234.955	0.393822	0.238995	1.64783	0.0993886	0.24738
YDR194W-A	0.478103	2.35961	3.97568	0.593512	0.552839	0.75081
YDR202C	746.494	0.0547336	0.197519	0.277105	0.781699	0.89131
YDR203W	0.591214	2.19798	3.69393	0.595025	0.551827	0.749609
YDR205W	504.278	0.468664	0.206594	2.26853	0.0232972	0.085608
YDR208W	1057.91	0.125227	0.182509	0.686143	0.492623	0.703304
tI(UAU)D	0.825045	2.88911	2.87452	1.00508	0.31486	0.543653
YDR211W	561.462	0.18	0.196624	0.915455	0.359953	0.592658
YDR212W	1877.89	0.212235	0.181078	1.17206	0.241172	0.457581
YDR213W	720.341	1.20469	0.189661	6.3518	2.1281e-10	1.10466e-08
YDR214W	9432.9	0.465336	0.172186	2.70252	0.00688165	0.0337872
YDR216W	2970.28	0.159702	0.185031	0.863108	0.388078	0.617439
YDR217C	135.61	0.258845	0.27549	0.939581	0.347433	0.579623
YDR221W	795.558	0.0674547	0.168028	0.40145	0.688089	0.843977
YDR222W	569.126	0.0952641	0.183409	0.519407	0.603477	0.791074
YDR223W	774.603	0.767167	0.174742	4.39028	1.13203e-05	0.000168442
YDR228C	214.24	0.0509849	0.242269	0.210447	0.833319	0.918704
YDR233C	2174.61	0.18986	0.202189	0.939024	0.347719	0.579957
YDR234W	1309.26	0.661939	0.20479	3.23228	0.00122806	0.00860022
YDR240C	214.898	0.161151	0.223738	0.720265	0.471362	0.686498
tY(GUA)D	9.63773	0.035979	0.850619	0.0422974	0.966262	0.988089
YDR242W	614.354	0.0717671	0.179341	0.400172	0.68903	0.844456
YDR243C	197.364	0.497104	0.249512	1.99231	0.0463373	0.142628
YDR246W	1377.1	0.103003	0.157299	0.654826	0.51258	0.719447
YDR247W	774.853	0.0991611	0.228827	0.433346	0.664764	0.828366
YDR249C	153.221	0.170806	0.247298	0.690689	0.489761	0.701714
YDR250C	14.8662	1.21794	0.68538	1.77702	0.0755643	0.2035
YDR256C	3400.1	0.457147	0.158455	2.88503	0.00391379	0.0215148
tS(AGA)D2	0.492522	0.757349	3.62969	0.208654	0.834719	0.919204
YDR261C-D	112.339	1.27735	0.321304	3.97553	7.02216e-05	0.000816251
tG(GCC)D2	21.6121	1.60252	0.583234	2.74764	0.00600261	0.0302958
YDR262W	3340.18	1.00218	0.169317	5.91892	3.24063e-09	1.25582e-07
YDR263C	267.849	0.0780659	0.213147	0.366254	0.714175	0.859082
YDR264C	2610.89	0.0551516	0.156008	0.353517	0.723701	0.864728
YDR265W	885.819	0.00710054	0.168027	0.0422583	0.966293	0.988089
YDR267C	564.135	0.197624	0.193795	1.01976	0.307843	0.536284
YDR269C	0.142238	1.24958	4.99264	0.250285	0.802367	0.901062
YDR270W	611.688	1.0304	0.253525	4.06432	4.81737e-05	0.000588116
YDR273W	437.239	0.00257749	0.187066	0.0137785	0.989007	0.997811
YDR275W	1299.81	0.535357	0.168693	3.17355	0.00150584	0.0101686
YDR281C	105.019	0.632351	0.288808	2.18952	0.028559	0.0992341
YDR283C	569.129	0.471026	0.180852	2.60449	0.00920112	0.0421899
YDR287W	1996.17	0.0295516	0.158617	0.186308	0.852203	0.929223
YDR290W	1.22545	2.27791	2.63129	0.865702	0.386654	0.616759
YDR291W	558.11	0.0686248	0.181347	0.378416	0.705121	0.854206
YDR293C	2698.26	0.768635	0.222682	3.45172	0.000557035	0.00454722
YDR294C	2747.32	0.163532	0.168464	0.970725	0.331685	0.562319
YDR300C	466.774	0.434509	0.191564	2.26822	0.0233156	0.085608
YDR301W	471.88	0.285973	0.203334	1.40642	0.159599	0.345511
YDR305C	627.476	0.0319092	0.186719	0.170895	0.864307	0.936321
tV(CAC)D	4.47586	0.594683	1.20297	0.494346	0.621062	0.799004
YDR307W	648.416	0.0504196	0.187289	0.269207	0.78777	0.89307
YDR309C	425.208	0.250376	0.258125	0.969981	0.332056	0.562666
YDR310C	712.506	0.300947	0.175609	1.71373	0.0865777	0.224115
YDR313C	1039.35	0.305737	0.166496	1.8363	0.066313	0.185342
tF(GAA)D	2.95364	1.96578	1.74825	1.12442	0.260833	0.480148
YDR316W-B	2.70458	0.735956	1.8656	0.394488	0.693221	0.846758
YDR319C	1334.83	0.528393	0.158719	3.32911	0.000871243	0.00648899
YDR320C	436.064	0.293473	0.210935	1.3913	0.164136	0.351092
YDR324C	321.814	0.195146	0.210453	0.927265	0.353789	0.586058
YDR330W	1319.02	0.521194	0.161915	3.21893	0.0012867	0.00894638
YDR333C	598.297	0.0621548	0.198914	0.312471	0.754683	0.877883
YDR334W	438.53	0.0132975	0.186273	0.0713873	0.94309	0.976997
YDR335W	2064.5	0.30835	0.152356	2.02387	0.0429831	0.134322
YDR338C	694.659	0.207807	0.176964	1.17429	0.240279	0.456269
YDR339C	320.836	0.0780911	0.20328	0.384156	0.700863	0.851351
YDR340W	21.9626	0.172673	0.624899	0.276322	0.782301	0.89181
YDR341C	1085.89	0.341111	0.192678	1.77037	0.0766657	0.205652
YDR346C	1067.04	0.0937053	0.181574	0.516073	0.605803	0.791074
YDR349C	1179.24	0.352731	0.176669	1.99656	0.0458729	0.141725
YDR351W	247.335	0.238609	0.240098	0.993798	0.320321	0.550185
YDR352W	740.361	0.0725859	0.176135	0.412103	0.680264	0.839832
YDR359C	480.194	0.469434	0.229945	2.0415	0.0412008	0.130128
YDR360W	35.4117	0.0139783	0.458965	0.0304561	0.975703	0.992566
tK(CUU)D1	2.41797	0.756091	2.04217	0.370239	0.711205	0.857466
YDR364C	285.344	0.271873	0.221819	1.22565	0.220329	0.429911
YDR365C	583.275	0.190697	0.213878	0.891617	0.372598	0.604321
YDR365W-B	29.8102	0.275204	0.523728	0.525471	0.599255	0.788189
YDR368W	2172.97	0.01453	0.15985	0.0908976	0.927574	0.969245
YDR371W	253.104	0.0407675	0.225272	0.18097	0.856391	0.931806
YDR374C	35.3817	1.45507	0.469349	3.1002	0.00193392	0.0123864
YDR376W	950.474	0.0957153	0.17503	0.54685	0.584481	0.776877
YDR379W	317.195	0.248937	0.219741	1.13287	0.257271	0.476092
YDR379C-A	1561.21	0.274026	0.195046	1.40494	0.16004	0.346014
YDR380W	6639.73	0.823782	0.190043	4.33471	1.45952e-05	0.000210716
YDR381W	3888.17	0.0998671	0.153202	0.651867	0.514487	0.720742
YDR384C	2337.29	1.26162	0.222157	5.67894	1.35528e-08	4.56875e-07
YDR389W	499.527	0.0270876	0.191838	0.1412	0.887712	0.949174
tG(CCC)D	0.806176	1.42654	2.89367	0.492988	0.622021	0.799519
YDR392W	630.202	0.0259447	0.179287	0.14471	0.88494	0.947503
YDR394W	2809.34	0.580791	0.156899	3.70169	0.000214169	0.00211679
YDR395W	446.711	0.639068	0.204974	3.1178	0.00182207	0.0117889
YDR396W	66.3218	0.112728	0.339346	0.332192	0.739744	0.871737
YDR398W	691.079	0.848039	0.200296	4.23392	2.29655e-05	0.000311708
YDR399W	1110.84	0.161883	0.174163	0.929492	0.352634	0.585
YDR402C	24.114	0.969372	0.574621	1.68698	0.091608	0.233309
YDR403W	406.898	0.183387	0.193649	0.947008	0.343635	0.574838
YDR411C	2564.57	0.021542	0.200697	0.107336	0.914522	0.963462
YDR412W	21.8643	0.1563	0.588168	0.265741	0.790439	0.894425
YDR414C	203.525	0.246499	0.233516	1.0556	0.291153	0.516524
YDR415C	429.414	0.123149	0.189492	0.64989	0.515763	0.721644
YDR416W	344.276	0.117132	0.199905	0.585939	0.557917	0.755142
YDR418W	1164.82	0.185641	0.178855	1.03794	0.299297	0.526713
YDR419W	469.389	0.151582	0.188097	0.80587	0.420318	0.64562
YDR420W	334.141	0.678657	0.226034	3.00246	0.0026781	0.016045
YDR421W	633.75	0.0543737	0.188028	0.289179	0.772445	0.886968
YDR422C	679.312	0.205324	0.192776	1.06509	0.286834	0.511665
YDR426C	0.960804	0.493774	2.60369	0.189644	0.849588	0.927369
YDR428C	441.373	0.186623	0.188668	0.989161	0.322584	0.552948
YDR430C	1041.66	0.0516645	0.172401	0.299677	0.764424	0.88251
YDR431W	0.324734	2.36418	4.88618	0.48385	0.628492	0.802572
YDR434W	719.226	0.0883216	0.175193	0.504139	0.614163	0.795939
YDR435C	2058.73	0.0572783	0.162223	0.353083	0.724026	0.86476
YDR436W	2132.66	0.439405	0.185739	2.36571	0.0179955	0.0702464
YDR440W	232.277	0.13022	0.25397	0.512736	0.608136	0.791904
YDR441C	795.875	0.419064	0.186308	2.24931	0.0244928	0.0887797
YDR443C	246.375	0.458505	0.220531	2.0791	0.0376083	0.12207
YDR444W	875.516	0.126594	0.180764	0.70033	0.483721	0.696149
YDR446W	4.98218	0.882056	1.25469	0.703008	0.482051	0.695329
YDR447C	2558.36	0.155732	0.167536	0.929542	0.352608	0.585
YDR449C	111.648	0.158516	0.280747	0.564622	0.572331	0.766867
YDR450W	4620.91	0.00935353	0.158672	0.0589488	0.952993	0.982439
YDR452W	1918.97	0.0646967	0.170369	0.379744	0.704136	0.853498
YDR453C	3713.76	0.470543	0.156767	3.00154	0.00268615	0.0160649
YDR455C	6.35177	1.50676	1.0529	1.43105	0.152414	0.335194
YDR456W	1948.64	0.0256053	0.18714	0.136824	0.89117	0.950648
YDR457W	3418.68	0.953456	0.155904	6.11566	9.61566e-10	4.24588e-08
YDR461W	1147.97	0.539953	0.167967	3.21463	0.00130612	0.00904442
YDR461C-A	2004.93	0.0671525	0.205755	0.326371	0.744143	0.873517
YDR462W	1462.13	0.0122172	0.182696	0.0668716	0.946684	0.978931
YDR464W	152.277	0.0721595	0.277372	0.260154	0.794745	0.896825
YDR465C	411.441	0.728336	0.248886	2.92638	0.00342934	0.0193845
YDR468C	655.619	0.104548	0.187244	0.558353	0.576604	0.770164
YDR470C	631.889	0.311596	0.208182	1.49675	0.134459	0.306045
YDR471W	1951.02	0.126896	0.170461	0.744427	0.456618	0.673391
YDR472W	381.364	0.114327	0.208029	0.549571	0.582613	0.77545
YDR476C	2296.39	0.204815	0.21536	0.951039	0.341585	0.572862
YDR477W	874.92	0.131402	0.173057	0.759302	0.447672	0.66496
YDR481C	2131.18	0.176552	0.156765	1.12622	0.260072	0.479209
YDR482C	1001.16	0.0462357	0.167856	0.275448	0.782972	0.891977
YDR483W	4526.47	0.564172	0.166291	3.39267	0.00069215	0.0053975
YDR486C	792.049	0.0980145	0.182879	0.535953	0.591991	0.783331
YDR489W	198.333	0.148588	0.238019	0.624269	0.532451	0.734862
YDR490C	908.157	0.906422	0.17548	5.16539	2.39941e-07	5.93309e-06
YDR491C	31.2722	0.651376	0.516704	1.26064	0.20744	0.41342
YDR492W	416.504	0.334926	0.208748	1.60445	0.108614	0.262932
YDR497C	6967.53	1.19737	0.165793	7.2221	5.11907e-13	4.14401e-11
YDR498C	759.936	0.307828	0.172531	1.78419	0.0743931	0.201063
YDR501W	231.877	0.798606	0.233491	3.42029	0.000625552	0.00498681
YDR502C	472.496	1.53623	0.229814	6.68465	2.31477e-11	1.45745e-09
YDR518W	444.051	0.150213	0.195471	0.768466	0.44221	0.660874
YDR522C	48.6327	0.351042	0.40194	0.873369	0.382462	0.613716
YDR523C	69.6376	0.4881	0.331268	1.47343	0.140635	0.315722
[truncated: 2,996 more rows]
